# Supplementary material for: Stakeholder priorities and conceptualization of One Health: Insights from fuzzy cognitive mapping and grounded theory
Source: PLoS One. 2026 Mar 2;21(3):e0338167. doi: 10.1371/journal.pone.0338167 (PMC12952644; doi:10.1371/journal.pone.0338167)
Supplement: S1 Table — Each worksheet in the Excel file represents an aggregated fuzzy cognitive map adjacency matrix for a specific stakeholder group. Values represent the weighted directional relationship between components, with weights ranging from −1 (strong negative relationship) to +1 (strong positive relationship). (XLSX) [file pone.0338167.s001.xlsx]

## Sheet: Veterinary
	Climate change	Drought	Water resources	Boreholes	Water infrastructure	Tree planting	Supplement forage	Deforestation	Pasture resources	Reseeding	Rangeland management	Crop agriculture	Nutrition	Human health	Withdrawal period compliance	Education	Livestock health	Communication	Distance	Products	Utilization	Government	Veterinary service delivery	Private sector service delivery	CDRs	Referral	Training/kits	NGOs	Illiteracy	Disease surveillance	Animal source foods	Zoonotic disease	Mobility	Destocking	Rain	Insecurity	Access to veterinary services	Vaccination	Herd splitting	Agrovets
Climate change	0	1	-0.9	0	0	0	0	0	-0.9	0	0	0	-0.7	-0.7	0	0	-0.9	0	0	0	0	0	0	0	0	0	0	0	0	0	-0.8	0	0	0	0	0	0	0	0	0
Drought	0	0	-0.8	0	0	0	0	0	-0.85	0	0	0	-0.65	-0.7	0	0	-0.8	0	0	0	0	0	0	0	0	0	0	0	0	0	-0.7	0	0.9	0.7	0	0.8	-0.5	-0.8	0.7	0
Water resources	0	0	0	0	0	0	0	0	0.6	0	0	0	0.45	0.45	0	0	0.6	0	0	0	0	0	0	0	0	0	0	0	0	0	0.5	0	-0.2	0	0	0	0.2	0	0	0
Boreholes	0	0	0.4	0	0	0	0	0	0.4	0	0	0	0.3	0.3	0	0	0.3	0	0	0	0	0	0	0	0	0	0	0	0	0	0.3	0	-0.2	0	0	0	0.2	0	0	0
Water infrastructure	0	0	0.8	0	0	0	0	0	0	0	0	0	0.7	0.7	0	0	0.8	0	0	0	0	0	0	0	0	0	0	0	0	0	0.8	0	0	0	0	0	0	0	0	0
Tree planting	0	0	0	0	0	0	0	-0.4	0.4	0	0	0	0.4	0.4	0	0	0.4	0	0	0	0	0	0	0	0	0	0	0	0	0	0.4	0	0	0	0	0	0	0	0	0
Supplement forage	0	0	0	0	0	0	0	0	0.4	0	0	0	0.4	0.4	0	0	0.4	0	0	0	0	0	0	0	0	0	0	0	0	0	0.4	0	0	0	0	0	0	0	0	0
Deforestation	0	0	0	0	0	0	0	0	-0.6	0	0	0	-0.6	-0.6	0	0	-0.6	0	0	0	0	0	0	0	0	0	0	0	0	0	-0.6	0	0	0	0	0	0	0	0	0
Pasture resources	0	0	0	0	0	0	0	0	0	0	0	0	0.45	0.45	0	0	0.6	0	0	0	0	0	0	0	0	0	0	0	0	0	0.5	0	-0.2	0	0	0	0.2	0	0	0
Reseeding	0	0	0	0	0	0	0	0	0.6	0	0	0	0.6	0.6	0	0	0.6	0	0	0	0	0	0	0	0	0	0	0	0	0	0.6	0	0	0	0	0	0	0	0	0
Rangeland management	0	0	0	0	0	0	-0.4	0	0.3	0	0	0	0.3	0.3	0	0	0.3	0	0	0	0	0	0	0	0	0	0	0	0	0	0.3	0	0	0	0	0	0	0	0	0
Crop agriculture	0	0	0	0	0	0	0	0	0	0	0	0	0.4	0.4	0	0	0	0	0	0	0	0	0	0	0	0	0	0	0	0	0	0	0	0	0	0	0	0	0	0
Nutrition	0	0	0	0	0	0	0	0	0	0	0	0	0	0.85	0	0	0	0	0	0	0	0	0	0	0	0	0	0	0	0	0	0	0	0	0	0	0	0	0	0
Human health	0	0	0	0	0	0	0	0	0	0	0	0	0	0	0	0	0	0	0	0	0	0	0	0	0	0	0	0	0	0	0	0	0	0	0	0	0	0	0	0
Withdrawal period compliance	0	0	0	0	0	0	0	0	0	0	0	0	0	0.6	0	0	0	0	0	0	0	0	0	0	0	0	0	0	0	0	0	0	0	0	0	0	0	0	0	0
Education	0	0	0	0	0	0	0	0	0	0	0	0	0.6	0.6	0.8	0	0.6	0	0	0	0.6	0	0	0	0	0	0	0	0	0	0.6	0	0	0	0	0	0	0	0	0
Livestock health	0	0	0	0	0	0	0	0	0	0	0	0	0.45	0.75	0	0	0	0	0	0	0	0	0	0	0	0	0	0	0	0	0.5	0	0	0	0	0	0	0	0	0
Communication	0	0	0	0	0	0	0	0	0	0	0	0	0.3	0.3	0	0	0.3	0	0	0	0	0	0.3	0	0	0	0	0	0	0	0.3	0	0	0	0	0	0	0	0	0
Distance	0	0	0	0	0	0	0	0	0	0	0	0	-0.7	-0.7	0	0	-0.9	0	0	0	0	0	-0.9	0	0	0	0	0	0	0	-0.8	0	0	0	0	0	0	0	0	0
Products	0	0	0	0	0	0	0	0	0	0	0	0	0.7	0.7	0	0	0.9	0	0	0	0	0	0.9	0	0	0	0	0	0	0	0.8	0	0	0	0	0	0	0	0	0
Utilization	0	0	0	0	0	0	0	0	0	0	0	0	0.7	0.7	0	0	0.8	0	0	0	0	0	0	0	0	0	0	0	0	0	0.8	0	0	0	0	0	0	0	0	0
Government	0	0	0	0	0	0	0	0	0	0	0	0	0.6	0.6	0.6	0.6	0.6	0	-0.6	0.6	0.6	0.3	0.6	0.6	0.6	0.5	0	0	0	0.6	0.6	0	0	0	0	0	0	0	0	0
Veterinary service delivery	0	0	0	0	0	0	0	0	0	0	0	0	0.7	0.7	0	0	0.9	0	0	0	0	0	0	0	0	0	0	0	0	0	0.8	0	0	0	0	0	0	0	0	0
Private sector service delivery	0	0	0	0	0	0	0	0	0	0	0	0	0.7	0.7	0.8	0.8	0.8	0	-0.5	0.7	0.6	0.3	0.8	0.5	0.5	0.5	0	0	0	0.5	0.8	0	0	0	0	0	0	0	0	0
CDRs	0	0	0	0	0	0	0	0	0	0	0	0	0.7	0.7	0.7	0.7	0.7	0	-0.7	0.7	0.6	0.3	0.7	0.7	0.5	0.5	0	0	0	0.8	0.7	0	0	0	0	0	0	0	0	0
Referral	0	0	0	0	0	0	0	0	0	0	0	0	0.5	0.5	0.5	0.5	0.5	0	-0.5	0.5	0.5	0.3	0.5	0.5	0.5	0.5	0	0	0	0.5	0.5	0	0	0	0	0	0	0	0	0
Training/kits	0	0	0	0	0	0	0	0	0	0	0	0	0.7	0.7	0.7	0.7	0.7	0	-0.7	0.7	0.6	0.3	0.7	0.7	0.9	0.5	0	0	0	0.8	0.7	0	0	0	0	0	0	0	0	0
NGOs	0	0	0	0	0	0	0	0	0	0	0	0	0.5	0.5	0.5	0.5	0.5	0	-0.5	0.5	0.5	0.3	0.5	0.5	0.5	0.5	0.5	0	0	0.5	0.5	0	0	0	0	0	0	0	0	0
Illiteracy	0	0	0	0	0	0	0	0	0	0	0	0	-0.6	-0.6	0	0	-0.6	0	0	0	-0.6	0	0	0	0	0	0	0	0	0	-0.6	0	0	0	0	0	0	0	0	0
Disease surveillance	0	0	0	0	0	0	0	0	0	0	0	0	0.6	0.6	0.3	0.3	0.6	0	-0.3	0.3	0.3	0.3	0.3	0.3	0.3	0.3	0	0	0	0.3	0.6	0	0	0	0	0	0	0	0	0
Animal source foods	0	0	0	0	0	0	0	0	0	0	0	0	0.75	0.75	0	0	0	0	0	0	0	0	0	0	0	0	0	0	0	0	0	0	0	0	0	0	0	0	0	0
Zoonotic disease	0	0	0	0	0	0	0	0	0	0	0	0	-0.6	-0.7	0	0	-0.6	0	0	0	0	0	0	0	0	0	0	0	0	0	-0.6	0	0	0	0	0	0	0	0	0
Mobility	0	0	0	0	0	0	0	0.7	-0.6	0	0	0	-0.4	-0.55	0	0	-0.55	0	0	0	0	0	0	0	0	0	0	0	0	0	-0.4	0	0	0	0	0	-0.5	0	0	0
Destocking	0	0	0	0	0	0	0	0	0	0	0	0	0.1	0.1	0	0	0.1	0	0	0	0	0	0	0	0	0	0	0	0	0	0.1	0	0	0	0	0	0	0	0	0
Rain	0	-0.9	0.8	0	0	0	0	0	0.8	0	0	0	0.6	0.7	0	0	0.7	0	0	0	0	0	0	0	0	0	0	0	0	0	0.6	0	-0.9	-0.7	0	-0.9	0.5	0.8	-0.7	0
Insecurity	0	0	0	0	0	0	0	0	-0.5	0	0	0	-0.2	-0.2	0	0	-0.2	0	0	0	0	0	0	0	0	0	0	0	0	0	-0.2	0	0.2	0	0	0	-0.2	-0.2	0.6	0
Access to veterinary services	0	0	0	0	0	0	0	0	0	0	0	0	0.2	0.8	0	0	0.8	0	0	0	0	0	0	0	0	0	0	0	0	0	0.2	0	0	0	0	0	0	0	0	0
Vaccination	0	0	0	0	0	0	0	0	0	0	0	0	0.2	0.8	0	0	0.8	0	0	0	0	0	0	0	0	0	0	0	0	0	0.2	0	0	0	0	0	0	0	0	0
Herd splitting	0	0	0	0	0	0	0	0	0	0	0	0	0	0	0	0	0	0	0	0	0	0	0	0	0	0	0	0	0	0	0	0	0	0	0	0	0	0	0	0
Agrovets	0	0	0	0	0	0	0	0	0	0	0	0	0.2	0.7	0	0	0.7	0	0	0	0	0	0	0	0	0	0	0	0	0	0.2	0	0	0	0	0	0.7	0	0	0

## Sheet: NGO
	Drought	Crop agriculture	Cash transfer	Mobility	Health education	Water infrastructure	WASH	Food security	Fishers	Pasture resources	Nutrition	Livestock health	Peace building	Insecurity	Human health	Water resources	Rangeland management	Market access	Traditional governance	Access to health services	Access to veterinary services	Supplemental forage	Funding	Kimormor	Dowry	Environment pollution	Vaccination	Civil registration	Zoonotic disease	Community led total sanitation	One Health collaboration	Surveillance	Infrastructure	Distance	Number of health centers	Human resources	Access to environmental health services	Core Group	Cost	Health service delivery	CHPs	Gender inequity	Immunization	Family size	Income	Environmental degradation	Climate change	Family planning	Voluntary Medical Male Circumcision
Drought	0	-0.4	0.9	0.9	0	0	-0.6	0	0.6	-0.825	-0.8	-0.675	0	0.7	-0.55	-0.775	0	-0.5	0	-0.6	-0.5	0	0	0	0	0	0	0	0	0	0	0	0	0	0	0	0	0	0.5	-0.5	0	0	-0.5	0	-0.8	0	0	0	-0.2
Crop agriculture	0	0	0	0	0	0	0	0.8	0	0	0.85	0	0	0	0.8	0	0	0	0	0	0	0	0	0	0	0	0	0	0	0	0	0	0	0	0	0	0	0	0	0	0	0	0	0	0	0	0	0	0
Cash transfer	0	0.4	0	0	0	0	0.4	0.8	-0.4	0.4	0.8	0.6	0	-0.4	0.5	0.4	0	0.4	0	0.4	0.4	0	0	0	0	0	0	0	0	0	0	0	0	0	0	0	0	0	0	0	0	0	0	0	0	0	0	0	0
Mobility	0	-0.8	0	0	0	0	-0.8	-0.8	0	-0.9	-0.8	-0.85	0	1	-0.85	-0.9	0	-0.9	0	-0.85	-0.85	0	0	0	0	0	-0.9	0	0	0	0	0	0	1	0	0	0	0	0.8	-1	0	0	-0.7	0	0	0	0	0	-0.2
Health education	0	0	0	0	0	0	0.7	0.7	0	0	0.7	0	0	0	0.7	0	0	0	0	0	0	0	0	0	0	0	0	0	0	0	0	0	0	0	0	0	0	0	0	0	0	0	0	0	0	0	0	0	0
Water infrastructure	0	0.8	0	0	0	0	0.8	0.8	0	0.5	0.8	0.7	0	-0.5	0.8	0.8	0	0.5	0	0.5	0.5	0	0	0	0	0	0	0	0	0	0	0	0	0	0	0	0	0	0	0	0	0	0	0	0	0	0	0	0
WASH	0	0	0	0	0	0	0	0.9	0	0	0.75	0	0	0	0.775	0	0	0	0	0	0	0	0	0	0	0	0	0	0	0	0	0	0	0	0	0	0	0	0	0	0	0	0	0	0	0	0	0	0
Food security	0	0	0	0	0	0	0	0	0	0	0.9	0	0	0	0.8	0	0	0	0	0	0	0	0	0	0	0	0	0	0	0	0	0	0	0	0	0	0	0	0	0	0	0	0	0	0	0	0	0	0
Fishers	0	-0.8	0	0	0	0	-0.8	-0.8	0	-0.9	-0.8	-0.7	0	1	-0.3	-0.9	0	-0.9	0	-0.8	-0.7	0	0	0	0	0	0	0	0	0	0	0	0	0	0	0	0	0	0	0	0	0	0	0	0	0	0	0	0
Pasture resources	0	0.5	0	0	0	0	0.5	0.5	0	0.5	0.75	0.85	0	-0.55	0.775	0.5	0	0.5	0	0.55	0.55	0	0	0	0	0	0.6	0	-0.6	0	0	0.6	0	0	0	0	0	0	-0.5	0.5	0	0	0.5	0	0.8	0	0	0	0.2
Nutrition	0	0	0	0	0	0	0	0	0	0	0.6	0	0	0	0.8	0	0	0	0	0	0	0	0	0	0	0	0	0	0	0	0	0	0	0	0	0	0	0	0	0	0	0	0	0	0	0	0	0	0
Livestock health	0	0	0	0	0	0	0	0	0	0	0.8	0	0	0	0.8125	0	0	0	0	0	0	0	0	0	0	0	0	0	0	0	0	0	0	0	0	0	0	0	-0.5	0.5	0	0	0.5	0	0.8	0	0	0	0.2
Peace building	0	0.8	0	0	0	0	0.8	0.8	0	0.8	0.8	0.7	0	-0.8	0.8	0.8	0	0.8	0	0.8	0.7	0	0	0	0	0	0	0	0	0	0	0	0	0	0	0	0	0	0	0	0	0	0	0	0	0	0	0	0
Insecurity	0	-0.8	0	0.7	0	0	-0.8	-0.8	0	-0.8	-0.775	-0.7875	0	0.5	-0.85	-0.8	0	-0.9	0	-0.85	-0.7	0	0	0	0	0	-1	0	0.8	0	0	-0.9	0	0	0	0	0	0	0.7	-0.7	0	0	-0.7	0	-0.7	0	0	0	-0.2
Human health	0	0	0	0	0	0	0	0	0	0	0.6	0	0	0	0.6	0	0	0	0	0	0	0	0	0	0	0	0	0	0	0	0	0	0	0	0	0	0	0	0	0	0	0	0	0	0	0	0	0	0
Water resources	0	0.8	0	0	0	0	0.8	0.8	0	0.5	0.825	0.8625	0	-0.55	0.8	0.5	0	0.5	0	0.55	0.55	0	0	0	0	0	0.6	0	-0.6	0	0	0.6	0	0	0	0	0	0	-0.5	0.5	0	0	0.5	0	0.8	0	0	0	0.2
Rangeland management	0	0.5	0	0	0	0	0.5	0.5	0	0.6	0.5	0.6	0	-0.55	0.6	0.45	0	0.5	0	0.55	0.55	0	0	0	0	0	0.6	0	-0.6	0	0	0.6	0	0	0	0	0	0	0	0	0	0	0	0	0	0	0	0	0
Market access	0	0	0	0	0	0	0	0.8	0	0	0.8	0	0	0	0.8	0	0	0	0	0	0	0	0	0	0	0	0	0	0	0	0	0	0	0	0	0	0	0	0	0	0	0	0	0	0	0	0	0	0
Traditional governance	0	0.8	0	0	0	0.8	0.8	0.8	0	0.6	0.8	0.7	0	-0.5	0.6	0.8	0.6	0.5	0	0.7	0.7	0	0	0	0	0	0	0	0	0	0	0	0	0	0	0	0	0	0	0.4	0	0	0.4	0	0	0	0	0	0.2
Access to health services	0	0	0	0	0	0	0	0	0	0	0.8	0.9	0	0	0.85	0	0	0	0	0	0	0	0	0	0	0	1	0	0	0	0	0	0	0	0	0	0	0	0	0	0	0	0	0	0	0	0	0	0
Access to veterinary services	0	0.3	0	0	0	0	0.3	0.3	0	0.3	0.3	0.8	0	-0.3	0.8	0.3	0	0.3	0	0.3	0.3	0	0	0	0	0	0.6	0	0	0	0	0	0	0	0	0	0	0	0	0	0	0	0	0	0	0	0	0	0
Supplemental forage	0	0.3	0	0	0	0	0.3	0.3	0	0.3	0.3	0.3	0	-0.3	0.3	0.3	0	0.3	0	0.3	0.3	0	0	0	0	0	0	0	0	0	0	0	0	0	0	0	0	0	0	0	0	0	0	0	0	0	0	0	0
Funding	0	0	0	0	0	0	0	0	0	0	0	1	0	0	1	0	0	0	0	1	1	0	0	0	0	0	1	0	-0.6	0	0	0.6	0.6	0	0	0	0.6	0	0	0	0	0	0	0	0	0	0	0	0
Kimormor	0	0	0	0	0	0	0.4	0	0	0.5	0.75	0.825	0	-0.3	0.8	0.3	0	0	0	0.85	0.85	0	0	0	0	0	0.8	0.6	-0.3	0	0	0.3	0	0	0	0	0	0	-0.7	0.9	0	-0.4	0.7	0	0.8	-0.6	0	0	0.2
Dowry	0	0	0	0	0	0	0	0	0	0	0	-0.6	0	0.6	-0.6	0	0	0	0	-0.6	-0.6	0	0	0	0	0	-0.6	0	0.6	0	0	-0.6	0	0	0	0	0	0	0	0	0	0	0	0	0	0	0	0	0
Environment pollution	0	0	0	0	0	0	0	0	0	0	0	-1	0	0	-1	0	0	0	0	0	0	0	0	0	0	0	0	0	0	0	0	0	0	0	0	0	0	0	0	0	0	0	0	0	0	0	0	0	0
Vaccination	0	0	0	0	0	0	0	0	0	0	0	1	0	0	1	0	0	0	0	0	0	0	0	0	0	0	0	0	0	0	0	0	0	0	0	0	0	0	0	0	0	0	0	0	0	0	0	0	0
Civil registration	0	0	0	0	0	0	0	0	0	0	0	0	0	0	0.8	0	0	0	0	0	0	0	0	0	0	0	0	0	0	0	0	0	0	0	0	0	0	0	0	0.8	0	0	0.7	0	0	0	0	0	0.2
Zoonotic disease	0	0	0	0	0	0	0	0	0	0	0	-1	0	0	-1	0	0	0	0	0	0	0	0	0	0	0	0	0	0	0	0	0	0	0	0	0	0	0	0	0	0	0	0	0	0	0	0	0	0
Community led total sanitation	0	0	0	0	0	0	0.8	0	0	0	0	0	0	0	0.8	0	0	0	0	0	0	0	0	0	0	0	0	0	0	0	0	0	0	0	0	0	0	0	0	0	0	0	0	0	0	0	0	0	0
One Health collaboration	0	0	0	0	0	0	0	0	0	0	0	0.8	0	0	0.8	0	0	0	0	0.3	0.3	0	0	0	0	-0.4	0.3	0	-0.8	0	0	1	0	0	0	0.3	0.3	0	0	0	0	0	0	0	0	0	0	0	0
Surveillance	0	0	0	0	0	0	0	0	0	0	0	0.8	0	0	0.8	0	0	0	0	0	0	0	0	0	0	0	0	0	-0.8	0	0	0	0	0	0	0	0	0	0	0	0	0	0	0	0	0	0	0	0
Infrastructure	0	0	0	0	0	0	0	0	0	0	0.8	0.8	0	0	0.8	0	0	0	0	0.8	0.7	0	0	0	0	0	0.8	0	0	0	0	0	0	0	0	0	0.7	0	0	0.8	0	0	0.7	0	0	0	0	0	0.2
Distance	0	0	0	0	0	0	0	0	0	0	0	-0.9	0	0	-0.9	0	0	0	0	-0.9	0	0	0	0	0	0	-0.9	0	0	0	0	0	0	0	0	0	0	0	0	0	0	0	0	0	0	0	0	0	0
Number of health centers	0	0	0	0	0	0	0	0	0	0	0	0.8	0	0	0.8	0	0	0	0	0.8	0	0	0	0	0	0	0.8	0	0	0	0	0	0	0	0	0	0	0	0	0	0	0	0	0	0	0	0	0	0
Human resources	0	0	0	0	0	0	0	0	0	0	0	0.9	0	0	0.85	0	0	0	0	0.7	0.9	0	0	0	0	0	0.7	0	0	0	0	0	0	0	0	0	0.9	0	0	0.8	0	0	0.7	0	0	0	0	0	0.2
Access to environmental health services	0	0	0	0	0	0	0	0	0	0	0	0	0	0	0	0	0	0	0	0	0	0	0	0	0	0	0	0	0	0	0	0	0	0	0	0	0	0	0	0	0	0	0	0	0	0	0	0	0
Core Group	0	0	0	0	0	0	0	0	0	0	0	0.5	0	0	0.5	0	0	0	0	0.3	0.3	0	0	0	0	-0.4	0.3	0	-0.5	0	0.5	0.5	0	0	0	0.3	0.3	0	0	0	0	0	0	0	0	0	0	0	0
Cost	0	0	0	0	0	0	0	0	0	0	0	0	0	0	-0.5	0	0	0	0	0	0	0	0	0	0	0	0	0	0	0	0	0	0	0	0	0	0	0	0	-0.5	0	0	-0.5	0	0	0	0	0	-0.2
Health service delivery	0	0	0	0	0	0	0	0	0	0	0	0	0	0	0.8	0	0	0	0	0	0	0	0	0	0	0	0	0	0	0	0	0	0	0	0	0	0	0	0	0	0	0	0.7	0	0	0	0	0	0.2
CHPs	0	0	0	0	0	0	0	0	0	0	0	0	0	0	0.7	0	0	0	0	0	0	0	0	0	0	0	0	0	0	0	0	0	0	0	0	0.7	0	0	0	0.7	0	0	0.7	0	0	0	0	0	0.2
Gender inequity	0	0	0	0	0	0	0	0	0	0	-0.7	0	0	0	-0.6	0	0	0	0	0	0	0	0	0	0	0	0	0	0	0	0	0	0	0	0	0	0	0	0	0	0	0	0	0	0	0	0	0	0
Immunization	0	0	0	0	0	0	0	0	0	0	0	0	0	0	0.8	0	0	0	0	0	0	0	0	0	0	0	0	0	0	0	0	0	0	0	0	0	0	0	0	0	0	0	0	0	0	0	0	0	0
Family size	0	0	0	0	0	0	0	0	0	0	-0.4	0	0	0	-0.4	0	0	0	0	0	0	0	0	0	0	0	0	0	0	0	0	0	0	0	0	0	0	0	0	0	0	0	0	0	0	0	0	0	0
Income	0	0	0	0	0	0	0	0	0	0	0.3	0	0	0	0.5	0	0	0	0	0	0	0	0	0	0	0	0	0	0	0	0	0	0	0	0	0	0	0	-0.5	0.5	0	0	0.5	0	0	0	0	0	0.2
Environmental degradation	0	0	0	0	0	0	0	0	0	-0.5	-0.5	-0.5	0	0	-0.5	0	0	0	0	0	0	0	0	0	0	0	0	0	0	0	0	0	0	0	0	0	0	0	0.5	-0.5	0	0	-0.5	0	-0.5	0	0	0	-0.2
Climate change	1	0	0	0	0	0	0	0	0	-0.8	-0.7	-0.8	0	0	-0.7	-0.8	0	0	0	0	0	0	0	0	0	0	0	0	0	0	0	0	0	0	0	0	0	0	0.5	-0.5	0	0	-0.5	0	-0.8	0	0	0	-0.2
Family planning	0	0	0	0	0	0	0	0	0	0	0.8	0	0	0	1	0	0	0	0	0	0	0	0	0	0	0	0	0	0	0	0	0	0	0	0	0	0	0	0	0	0	0	0	-1	0	0	0	0	0
Voluntary Medical Male Circumcision	0	0	0	0	0	0	0	0	0	0	0	0	0	0	0.3	0	0	0	0	0	0	0	0	0	0	0	0	0	0	0	0	0	0	0	0	0	0	0	0	0	0	0	0	0	0	0	0	0	0
HIV testing and awareness	0	0	0	0	0	0	0	0	0	0	0	0	0	0	0.5	0	0	0	0	0	0	0	0	0	0	0	0	0	0	0	0	0	0	0	0	0	0	0	0	0	0	0	0	0	0	0	0	0	0
Antenatal care	0	0	0	0	0	0	0	0	0	0	0	0	0	0	0.7	0	0	0	0	0	0	0	0	0	0	0	0	0	0	0	0	0	0	0	0	0	0	0	0	0	0	0	0	0	0	0	0	0	0
GBV	0	0	0	0	0	0	0	0	0	0	0	0	0	0	-0.5	0	0	0	0	0	0	0	0	0	0	0	0	0	0	0	0	0	0	0	0	0	0	0	0	0	0	0.6	0	0	0	0	0	0	0
Early marriage	0	0	0	0	0	0	0	0	0	0	0	0	0	0	-0.5	0	0	0	0	0	0	0	0	0	0	0	0	0	0	0	0	0	0	0	0	0	0	0	0	0	0	0.6	0	0	0	0	0	0	0
Bridewealth	0	0	0	0	0	0	0	0	0	0	0.3	0.3	0	0	-0.2	0	0	0	0	0	0	0	0	0	0	0	0	0	0	0	0	0	0	0	0	0	0	0	-0.3	0.3	0	0.6	0.3	0	0.3	0	0	0	0.2
Health products and technologies	0	0	0	0	0	0	0	0	0	0	0	0	0	0	0.3	0	0	0	0	0	0	0	0	0	0	0	0	0	0	0	0	0	0	0	0	0	0	0	0	0.3	0	0	0.3	0	0	0	0	0	0.2
Animal source foods	0	0	0	0	0	0	0	0	0	0	0.8	0	0	0	0.75	0	0	0	0	0	0	0	0	0	0	0	0	0	0	0	0	0	0	0	0	0	0	0	0	0	0	0	0	0	0	0	0	0	0
Foodstuffs	0	0	0	0	0	0	0	0	0	0	0.3	0	0	0	0.3	0	0	0	0	0	0	0	0	0	0	0	0	0	0	0	0	0	0	0	0	0	0	0	0	0	0	0	0	0	0	0	0	0	0
Food aid	0	0	0	0	0	0	0	0	0	0	0.4	0	0	0	0.4	0	0	0	0	0	0	0	0	0	0	0	0	0	0	0	0	0	0	0	0	0	0	0	0	0	0	0	0	0	0	0	0	0	0
CDRs	0	0	0	0	0	0	0	0	0	0	0	0	0	0	0.7	0	0	0	0	0	0	0	0	0	0	0	0	0	0	0	0	0	0	0	0	0.7	0	0	0	0.7	0	0	0.7	0	0	0	0	0	0.2
Behavior change	0	0	0	0	0	0	0.9	0	0	0	0.6	0	0	0	0.8	0	0	0	0	0	0	0	0	0	0	0	0	0	0	0	0	0	0	0	0	0	0	0	0	0	0	0	0	0	0	0	0	0	0
Early detection	0	0	0	0	0	0	0	0	0	0	0.8	0	0	0	0.8	0	0	0	0	0	0	0	0	0	0	0	0	0	0	0	0	0	0	0	0	0	0	0	0	0	0	0	0	0	0	0	0	0	0
Cultural norms	0	-0.7	0	0	0	0	0	0	0	0	-0.8	0	0	0	-0.8	0	0	0	0	0	0	0	0	0	0	0	0	0	0	0	0	0	0	0	0	0	0	0	0	0	0	0.5	0	0	0	0	0	0	0
Alternative livelihoods	0	0	0	0	0	0	0	0	0	0	0.4	0	0	0	0.4	0	0	0	0	0	0	0	0	0	0	0	0	0	0	0	0	0	0	0	0	0	0	0	0	0	0	0	0	0	0	0	0	0	0
Anchor groups	0	0	0	0	0	0	0	0	0	0	0.9	0	0	0	0.8	0	0	0	0	0	0	0	0	0	0	0	0	0	0	0	0	0	0	0	0	0	0	0	0	0	0	0	0	0	0	0	0	0	0
Ignorance	0	0	0	0	0	0	0	0	0	0	-0.6	0	0	0	-0.6	0	0	0	0	0	0	0	0	0	0	0	0	0	0	0	0	0	0	0	0	0	0	0	0	0	0	0	0	0	0	0	0	0	0
Baskets/mats	0	0	0	0	0	0	0	0	0	0	0.4	0	0	0	0.4	0	0	0	0	0	0	0	0	0	0	0	0	0	0	0	0	0	0	0	0	0	0	0	0	0	0	0	0	0	0	0	0	0	0
VSLA	0	0	0	0	0	0	0	0	0	0	0.4	0	0	0	0.4	0	0	0	0	0	0	0	0	0	0	0	0	0	0	0	0	0	0	0	0	0	0	0	0	0	0	0	0	0	0	0	0	0	0
Water quality	0	0	0	0	0	0	0	0	0	0	0.6	0	0	0	0.8	0	0	0	0	0	0	0	0	0	0	0	0	0	0	0	0	0	0	0	0	0	0	0	0	0	0	0	0	0	0	0	0	0	0
[truncated: 19 more columns]

## Sheet: Health
	One Health collaboration	CHP kits	Illiterate	Infrastructure	Access to health services	Human health	Human resources	Disease surveillance	Insecurity	Water resources	WASH	Prosopis	Kimormor	Education	Water infrastructure	Kraal	Partner support	Pasture resources	Livestock health	Access to veterinary services	Firewood/charcoal	Climate change	Water quality	Livestock contamination	Community led total sanitation	Environmental health	Vaccination	Animal source foods	Zoonotic disease	Ignorance	Behavior change	Waste management	Drought	Poverty	Meat inspection	Gender inequity	Bridewealth
One Health collaboration	0	0	0	0	0.8	0.8	0.8	0.8	0	0	0	0	0	0	0	0	0	0	0	0	0	0	0	0	0	0	0	0	0	0	0	0	0	0	0	0	0
CHP kits	0	0	0	0	0.8	0.8	0.8	0.8	0	0	0	0	0	0	0	0	0	0	0	0	0	0	0	0	0	0	0	0	0	0	0	0	0	0	0	0	0
Illiterate	0	0	0	0	-0.6	-0.6	-0.6	-0.6	0	0	0	0	0	0	0	0	0	0	0	0	0	0	0	0	0	0	0	0	0	0	0	0	0	0	0	0	0
Infrastructure	0	0	0	0	0.8	0.8	0	0	0	0	0	0	0	0	0	0	0	0	0.6	0.8	0	0	0	0	0	0	0	0	0	0	0	0	0	0	0	0	0
Access to health services	0	0	0	0	0	0.8	0	0	0	0	0	0	0	0	0	0	0	0	0	0	0	0	0	0	0	0	0	0	0	0	0	0	0	0	0	0	0
Human health	0	0	0	0	0	0	0	0	0	0	0	0	0	0	0	0	0	0	0	0	0	0	0	0	0	0	0	0	0	0	0	0	0	0	0	0	0
Human resources	0	0	0	0	0.8	0.7	0	0.8	0	0	0.6	0	0	0	0	0	0	0	0.6	0	0	0	0.6	0	0.6	0.6	0	0.6	-0.5	-0.8	0.8	0	0	0	0.6	-0.6	0
Disease surveillance	0	0	0	0	0	0.775	0	0	0	0	0	0	0	0	0	0	0	0	0	0	0	0	0	0	0	0	0	0	0	0	0	0	0	0	0	0	0
Insecurity	0	0	0	0	-0.8	-0.8	-0.8	-0.8	0.8	-0.8	-0.8	0	0	0	-0.8	0	0	0	-0.8	0	0	0	0	0	0	0	0	0	0	0	0	0	0	0	0	0	0
Water resources	0	0	0	0	0.8	1	0.8	0.8	-1	0.8	1	0	0	0	0.8	0	0	0	1	0	0	0	0	0	0	0	0	0	0	0	0	0	0	0	0	0	0
WASH	0	0	0	0	0	0.8	0	0	0	0	0	0	0	0	0	0	0	0	0.6	0	0	0	0.6	0	0	0.6	0	0.6	0	0	0	0	0	0	0	0	0
Prosopis	0	0	0	0	-0.4	-0.4	-0.4	-0.4	0.4	-0.4	-0.4	0	0	0	-0.4	0	0	0	-0.4	0	0	0	0	0	0	0	0	0	0	0	0	0	0	0	0	0	0
Kimormor	0	0	0	0	0.8	0.8	0	0.8	0	0	0	0	0	0	0	0	0	0	0.7	0.8	0	0	0	0	0	0	0.8	0.8	-0.6	0	0	0	0	0	0	0	0
Education	0	0	-1	0	0.6	0.9	0.6	0.6	0	0	0	0	0	0	0	0	0	0	0	0	0	0	0	0	0	0	0	0	0	0	0	0	0	0	0	0	0
Water infrastructure	0	0	0	0	0.8	1	0.8	0.8	-1	1	1	0	0	0	0.8	0	0	0	1	0	0	0	0	0	0	0	0	0	0	0	0	0	0	0	0	0	0
Kraal	0	0	0	0	-0.5	-0.5	-0.5	-0.5	0	0	0	0	0	0	0	0	0	0	0	0	0	0	0	0	0	0	0	0	0	0	0	0	0	0	0	0	0
Partner support	0.8	0	0	0	0.8	0.8	0.8	0.8	0	0	0	0	0	0	0	0	0	0	0	0	0	0	0	0	0	0	0	0	0	0	0	0	0	0	0	0	0
Pasture resources	0	0	0	0	0.8	0.9	0.8	0.8	-1	0.8	0.8	0	0	0	0.8	0	0	0	0.9	0	0	0	0	0	0	0	0	0	0	0	0	0	0	0	0	0	0
Livestock health	0	0	0	0	0	0.6	0	0	0	0	0	0	0	0	0	0	0	0	0	0	0	0	0	0	0	0	0	0.9	0	0	0	0	0	0	0	0	0
Access to veterinary services	0	0	0	0	0.4	0.5	0	0	0	0	0	0	0	0	0	0	0	0	0.7	0	0	0	0	0	0	0	0	0.8	-0.6	0	0	0	0	0	0	0	0
Firewood/charcoal	0	0	0	0	0	-0.5	0	0	0	0	0	0	0	0	0	0	0	0	-0.5	0	0	0	0	0	0	-0.5	0	-0.5	0	0	0	0	0	0	0	0	0
Climate change	0	0	0	0	0	-0.7	0	0	0	0	0	0	0	0	0	0	0	0	-0.7	0	0	0	0	0	0	-0.7	0	-0.7	0.5	0	0	0	0.7	0	0	0	0
Water quality	0	0	0	0	0	0.61	0	0	0	0	0	0	0	0	0	0	0	0	0.61	0	0	0	0	0	0	0.61	0	0.61	0	0	0	0	0	0	0	0	0
Livestock contamination	0	0	0	0	0	-0.41	0	0	0	0	0	0	0	0	0	0	0	0	-0.41	0	0	0	-0.41	0	0	-0.41	0	-0.41	0	0	0	0	0	0	0	0	0
Community led total sanitation	0	0	0	0	0	0.61	0	0	0	0	0.7	0	0	0	0	0	0	0	0.61	0	0	0	0.9	0	0	0.61	0	0.61	0	0	0	0	0	0	0	0	0
Environmental health	0	0	0	0	0	0.8	0	0	0	0	0	0	0	0	0	0	0	0	0.8	0	0	0	0	0	0	0	0	0.8	0	0	0	0	0	0	0	0	0
Vaccination	0	0	0	0	0	0.9	0	0	0	0	0	0	0	0	0	0	0	0	0	0	0	0	0	0	0	0	0	0	0	0	0	0	0	0	0	0	0
Animal source foods	0	0	0	0	0	0	0	0	0	0	0	0	0	0	0	0	0	0	0	0	0	0	0	0	0	0	0	0	0	0	0	0	0	0	0	0	0
Zoonotic disease	0	0	0	0	0	-0.7	0	0	0	0	0	0	0	0	0	0	0	0	-0.4	0	0	0	0	0	0	0	0	-0.4	0	0	0	0	0	0	0	0	0
Ignorance	0	0	0	0	0	-0.6	0	0	0	0	-0.6	0	0	0	0	0	0	0	-0.6	0	0	0	-0.6	0	-0.6	-0.6	0	-0.6	0	0	0	0	0	0	0	0.6	0
Behavior change	0	0	0	0	0	0.6	0	0	0	0	0.6	0	0	0	0	0	0	0	0.6	0	0	0	0.6	0	0.6	0.6	0	0.6	0	-0.8	0	0	0	0	0	-0.6	0
Waste management	0	0	0	0	0	0.6	0	0	0	0	0.6	0	0	0	0	0	0	0	0.6	0	0	-0.5	0.6	0	0	0.6	0	0.6	-0.5	0	0	0	-0.5	0	0	0	0
Drought	0	0	0	0	0	-0.8	0	0	0	0	0	0	0	0	0	0	0	0	-0.8	0	0	0	0	0	0	-0.8	0	-0.8	0.5	0	0	0	0	0	0	0	0
Poverty	0	0	0	0	0	-0.6	0	0	0	0	-0.7	0	0	0	0	0	0	0	-0.6	0	0.8	0	-0.6	0	0	-0.6	0	-0.6	0	0	0	0	0	0	0	0	0
Meat inspection	0	0	0	0	0	0.5	0	0	0	0	0	0	0	0	0	0	0	0	0.4	0	0	0	0	0	0	0	0	0.4	-0.5	0	0	0	0	0	0	0	0
Gender inequity	0	0	0	0	0	-0.6	0	0	0	0	0	0	0	0	0	0	0	0	0	0	0	0	0	0	0	0	0	0	0	0	0	0	0	0	0	0	0
Bridewealth	0	0	0	0	0	-0.2	0	0	0	0	0	0	0	0	0	0	0	0	0.4	0	0	0	0	0	0	0	0	0.4	0	0	0	0	0	0	0	0.6	0

## Sheet: Environment
	Surveyor	Human population	Livestock population	Distance to borehole	Boreholes	Livestock contamination	Dams	Human health	Water quality	Water resources	Maintenance	Water tank	Livestock health	Water governance	Education	Liquid waste	Waste to Energy	Political will	Competing priorities	Nutrition	EIS review	Zoonotic disease	Ecosystem friendly policy	Crop agriculture	Chemical fertilizers	Soil health	Environmental education	Environmental degradation	Air particulates	Aquifer encroachment	Resource extraction	Hotel development	Air quality	Mining	Restoration	Plastic waste	Deforestation	Recycling center	Unmanaged dumping	Livelihoods	Prosopis	Transfer station	Heavy metal	Cleanup	Firewood/charcoal	Decentralized treatment facility	Wet season	Kimormor	Rangeland management
Surveyor	0	0	-0.4	-0.4	0.4	-0.4	0	0.4	0.4	0.4	0	0	0.4	0	0.4	0	0	0	0	0	0	0	0	0	0	0	0	0	0	0	0	0	0	0	0	0	0	0	0	0	0	0	0	0	0	0	0	0	0
Human population	0	0	0	0	0	0	0	-0.8	-0.7	-0.8	0	0	-0.8	0	-0.6	0	0	0	0	0	0	0	0	0	0	0	0	0	0	0	0	0	0	0	0	0	0	0	0	0	0	0	0	0	0	0	0	0	0
Livestock population	0	0	0	0	0	0.6	0	-0.9	-0.7	-0.9	0	0	-0.9	0	-0.6	0	0	0	0	0	0	0	0	0	0	0	0	0	0	0	0	0	0	0	0	0	0	0	0	0	0	0	0	0	0	0	0	0	0
Distance to borehole	0	0	0	0	0	0	0	-0.4	-0.4	-0.4	0	0	-0.4	0	-0.4	0	0	0	0	0	0	0	0	0	0	0	0	0	0	0	0	0	0	0	0	0	0	0	0	0	0	0	0	0	0	0	0	0	0
Boreholes	0	0	-0.8	-0.8	0	-0.6	0	0.6	0.85	0.9	0	0	0.85	0	0.6	0	0	0	0	0	0	0	0	0.9	0	0	0	0	0	0	0	0	0	0	0	0	0	0	0	0	0	0	0	0	0	0	0	0	0
Livestock contamination	0	0	0	0	0	0	0	-0.2	-0.2	0	0	0	-0.2	0	0	0	0	0	0	0	0	0	0	0	0	0	0	0	0	0	0	0	0	0	0	0	0	0	0	0	0	0	0	0	0	0	0	0	0
Dams	0	0	-0.5	0	0	-0.5	0	0.5	0.5	0.5	0	0	0.5	0	0.5	0	0	0	0	0	0	0	0	0	0	0	0	0	0	0	0	0	0	0	0	0	0	0	0	0	0	0	0	0	0	0	0	0	0
Human health	0	0	0	0	0	0	0	0	0	0	0	0	0	0	0	0	0	0	0	0	0	0	0	0	0	0	0	0	0	0	0	0	0	0	0	0	0	0	0	0	0	0	0	0	0	0	0	0	0
Water quality	0	0	0	0	0	0	0	0.125	0	0	0	0	0.85	0	0	0	0	0	0	0.8	0	0	0	0	0	0	0	0	0	0	0	0	0	0	0	0	0	0	0	0	0	0	0	0	0	0	0	0	0
Water resources	0	0	0	0	0	0	0	0.8375	0.7	0	0	0	0.7625	0	0.6	0	0	0	0	0.8	0	0	0	0.9	0	0	0	0	0	0	0	0	0	0	0	0	0	0	0	0	0	0	0	0	0	0	0	0	0
Maintenance	0	0	-0.4	-0.4	0.4	-0.4	0	0.4	0.4	0.4	0	0	0.4	0	0.4	0	0	0	0	0	0	0	0	0	0	0	0	0	0	0	0	0	0	0	0	0	0	0	0	0	0	0	0	0	0	0	0	0	0
Water tank	0	0	0	0	0	0	0	0.6	0.6	0.6	0	0	0.6	0	0.6	0	0	0	0	0	0	0	0	0	0	0	0	0	0	0	0	0	0	0	0	0	0	0	0	0	0	0	0	0	0	0	0	0	0
Livestock health	0	0	0	0	0	0	0	0.8	0	0	0	0	0	0	0	0	0	0	0	0.8	0	0	0	0	0	0	0	0	0	0	0	0	0	0	0	0	0	0	0	0	0	0	0	0	0	0	0	0	0
Water governance	0	0	-0.6	0	0	-0.6	0	0.6	0.6	0.6	0	0	0.6	0	0.6	0	0	0	0	0	0	0	0	0	0	0	0	0	0	0	0	0	0	0	0	0	0	0	0	0	0	0	0	0	0	0	0	0	0
Education	0	0	0	0	0	0	0	0.6	0	0	0	0	0.5	0	0	0	0	0	0	0	0	0	0	0	0	0	0	0	0	0	0	0	0	0	0	-0.7	-0.5	0	0	0	0.6	0	0	0	-0.4	0	0	0	0
Liquid waste	0	0	0	0	0	0	0	-0.7	-0.7	0	0	0	-0.7	0	0	0	0	0	0	-0.7	0	0	0	0	0	0	0	0	0	0	0	0	0	0	0	0	0	0	0	0	0	0	0	0	0	0	0	0	0
Waste to Energy	0	0	0	0	0	0	0	0.7	0.6	0	0	0	0.7	0	0	-0.6	0	0	0	0.7	0	0	0	0	0	0	0	-0.8	0	0	0	0	0	0	0	0	-0.9	0	0	0.6	0	0	0	0	-0.3	0	0	0	0
Political will	0	0	0	0	0	0	0	0.9	0	0	0	0	0.9	0	0	0	0	0	0	0.9	0	0	0.9	0	0	0	0	-0.9	0	0	0	0	0	-0.4	0.7	0	-0.5	0	0	0	0	0	0	0	0	0	0	0	0
Competing priorities	0	0	0	0	0	0	0	-0.9	0	0	0	0	-0.9	0	0	0	0	0	0	-0.9	0	0	-0.9	0	0	0	0	0.9	0	0	0	0	0	0.4	-0.7	0	0.5	0	0	0	0	0	0	0	0	0	0	0	0
Nutrition	0	0	0	0	0	0	0	0.9	0	0	0	0	0	0	0	0	0	0	0	0	0	0	0	0	0	0	0	0	0	0	0	0	0	0	0	0	0	0	0	0	0	0	0	0	0	0	0	0	0
EIS review	0	0	0	0	0	0	0	0.7	0	0	0	0	0	0	0	0	0	0	0	0	0	0	0	0	0	0	0	0	0	0	0	0	0	0	0	0	0	0	0	0	0	0	0	0	0	0	0	0	0
Zoonotic disease	0	0	0	0	0	0	0	-1	0	0	0	0	-1	0	0	0	0	0	0	-1	0	0	0	0	0	0	0	0	0	0	0	0	0	0	0	0	0	0	0	0	0	0	0	0	0	0	0	0	0
Ecosystem friendly policy	0	0	0	0	0	0	0	1	0	0	0	0	1	0	0	0	0	0	0	1	0	0	0	0	0	0	0	-0.9	0	0	0	0	0	-0.4	0.7	0	-0.5	0	0	0	0	0	0	0	0	0	0	0	0
Crop agriculture	0	0	0	0	0	0	0	0.325	0	0	0	0	0	0	0	0	0	0	0	0.25	0	0	0	0	0	0	0	0	0	0	0	0	0	0	0	0	0	0	0	0	0	0	0	0	0	0	0	0	0
Chemical fertilizers	0	0	0	0	0	0	0	-0.1	0	0	0	0	-0.1	0	0	0	0	0	0	-0.1	0	0	0	-0.4	0	-0.4	0	0	0	0	0	0	0	0	0	0	0	0	0	0	0	0	0	0	0	0	0	0	0
Soil health	0	0	0	0	0	0	0	0.1	0	0	0	0	0	0	0	0	0	0	0	0.1	0	0	0	0.8	0	0	0	0	0	0	0	0	0	0	0	0	0	0	0	0	0	0	0	0	0	0	0	0	0
Environmental education	0	0	0	0	0	0	0	0.7	0	0	0	0	0.7	0	0	0	0	0	0	0.7	0	-0.5	0	0	0	0	0	-0.7	0	0	0	0	0	0	0	0	0	0	0	0	0	0	0	0	0	0	0	0	0
Environmental degradation	0	0	0	0	0	0	0	-0.65	0	0	0	0	-0.7	0	0	0	0	0	0	-0.65	0	0	0	-0.5	0	0	0	0	0	0	0	0	0	0	0	0	0	0	0	0	0	0	0	0	0	0	0	0	0
Air particulates	0	0	0	0	0	0	0	-0.3	0	0	0	0	-0.3	0	0	0	0	0	0	-0.3	0	0	0	0	0	0	0	0	0	0	0	0	-0.3	0	0	0	0	0	0	0	0	0	0	0	0	0	0	0	0
Aquifer encroachment	0	0	0	0	0	0	0	0.3	0.3	0	0	0	0.3	0	0	0	0	0	0	0.3	0	0	0	0	0	0	0	0	0	0	0	0	0	0	0	0	0	0	0	0	0	0	0	0	0	0	0	0	0
Resource extraction	0	0	0	0	0	0	0	0.1	0.3	0	0	0	0.1	0	0	0	0	0	0	0.1	0	0	0	0	0	0	0	0.2	0.2	0.6	0	0	-0.2	0	0	0	0	0	0	0	0	0	0.2	0	0	0	0	0	0
Hotel development	0	0	0	0	0	0	0	-0.5	0	0	0	0	-0.5	0	0	0	0	0	0	-0.5	0	0	0	0	0	0	0	0.5	0	0	0	0	0	0	0	0	0	0	0	0	0	0	0	0	0	0	0	0	0
Air quality	0	0	0	0	0	0	0	0.8	0	0	0	0	0.6	0	0	0	0	0	0	0.6	0	0	0	0	0	0	0	0	0	0	0	0	0	0	0	0	0	0	0	0	0	0	0	0	0	0	0	0	0
Mining	0	0	0	0	0	0	0	-0.7	0	0	0	0	-0.7	0	0	0	0	0	0	-0.7	0	0	0	0	0	0	0	0.7	0	0	0	0	0	0	0	0	0	0	0	0	0	0	0	0	0	0	0	0	0
Restoration	0	0	0	0	0	0	0	0.6	0	0	0	0	0.6	0	0	0	0	0	0	0.6	0	0	0	0	0	0	0	-0.6	0	0	0	0	0	-0.4	0	0	-0.5	0	0	0	0	0	0	0	0	0	0	0	0
Plastic waste	0	0	0	0	0	0	0	-0.65	0	0	0	0	-0.6	0	0	0	0	0	0	-0.7	0	0	0	0	0	0	0	0.8	0	0	0	0	0	0	0	0	0	0	0	0	0	0	0	0	0	0	0	0	0
Deforestation	0	0	0	0	0	0	0	-0.7	0	-0.7	0	0	-0.7	0	0	0	0	0	0	-0.65	0	0	0	-0.5	0	0	0	0.85	0	0	0	0	0	0	0	0	0	0	0	0	0	0	0	0	0	0	0	0	0
Recycling center	0	0	0	0	0	0	0	0.7	0	0	0	0	0.7	0	0	0	0	0	0	0.7	0	0	0	0	0	0	0	-0.7	0	0	0	0	0	0	0	-0.7	0	0	0	0.3	0	0	0	0.8	0	0	0	0	0
Unmanaged dumping	0	0	0	0	0	0	0	-0.7	0	0	0	0	-0.7	0	0	0	0	0	0	-0.7	0	0	0	0	0	0	0	0.7	0	0	0	0	0	0	0	0.7	0	0	0	0	0	0	0	0	0	0	0	0	0
Livelihoods	0	0	0	0	0	0	0	0	0	0	0	0	0	0	0	0	0	0	0	0	0	0	0	0	0	0	0	0	0	0	0	0	0	0	0	0	0	0	0	0	0	0	0	0	0	0	0	0	0
Prosopis	0	0	0	0	0	0	0	0	0.4	0	0	0	0	0	0	-0.4	0.4	0	0	0	0	0	0	0	0	0	0	0	0	0	0	0	0	0	0	0	-0.4	0	0	0.4	0	0	0	0	-0.5	0	0	0	0
Transfer station	0	0	0	0	0	0	0	0.7	0	0	0	0	0.7	0	0	0	0	0	0	0.7	0	0	0	0	0	0	0	-0.7	0	0	0	0	0	0	0	-0.7	0	0	-0.8	0	0	0	0	0	0	0	0	0	0
Heavy metal	0	0	0	0	0	0	0	-0.1	0	0	0	0	0	0	0	0	0	0	0	-0.1	0	0	0	-0.5	0	-0.5	0	0	0	0	0	0	0	0	0	0	0	0	0	0	0	0	0	0	0	0	0	0	0
Cleanup	0	0	0	0	0	0	0	0.5	0	0	0	0	0.5	0	0	0	0	0	0	0.5	0	0	0	0	0	0	0	-0.5	0	0	0	0	0	0	0	-0.5	0	0	0	0.3	0	0	0	0	0	0	0	0	0
Firewood/charcoal	0	0	0	0	0	0	0	-0.7	0	-0.7	0	0	-0.7	0	0	0	0	0	0	-0.65	0	0	0	-0.5	0	0	0	0.85	0	0	0	0	0	0	0	0	0.825	0	0	0	0	0	0	0	0	0	0	0	0
Decentralized treatment facility	0	0	0	0	0	0	0	0.6	0.6	0	0	0	0.6	0	0	-0.6	0	0	0	0.6	0	0	0	0	0	0	0	0	0	0	0	0	0	0	0	0	0	0	0	0	0	0	0	0	0	0	0	0	0
Wet season	0	0	0	0	0	0	0	0.05	-0.7	0.8	0	0	0	0	0	0.8	0	0	0	-0.7	0	0	0	0.8	0	0	0	0	0	0	0	0	0	0	0	0	0	0	0	0	0	0	0	0	0	0	0	0	0
Kimormor	0	0	0	0	0	0	0	0	0	0	0	0	0	0	0	0	0	0	0	0	0	0	0	0	0	0	0	0	0	0	0	0	0	0	0	0	0	0	0	0	0	0	0	0	0	0	0	0	0.5
Rangeland management	0	0	0	0	0	0	0	0.5	0	0	0	0	0.5	0	0	0	0	0	0	0.5	0	0	0	0	0	0	0	0	0	0	0	0	0	0	0	0	0	0	0	0	0	0	0	0	0	0	0	0	0
Public holidays event	0	0	0	0	0	0	0	0	0	0	0	0	0	0	0	0	0	0	0	0	0	0	0	0	0	0	0	0	0	0	0	0	0	0	0	0	0	0	0	0	0	0	0	0	0	0	0	0	0
Recycling	0	0	0	0	0	0	0	0.6	0	0	0	0	0.5	0	0	0	0	0	0	0	0	0	0	0	0	0	0	0	0	0	0	0	0	0	0	-0.8	0	0	0	0	0	0	0	0	0	0	0	0	0
Pasture resources	0	0	0	0	0	0	0	0.6	0	0	0	0	0.9	0	0	0	0	0	0	0.6	0	0	0	0	0	0	0	0	0	0	0	0	0	0	0	0	0	0	0	0	0	0	0	0	0	0	0	0	0
Tree planting	0	0	0	0	0	0	0	0.4	0	0.4	0	0	0.4	0	0	0	0	0	0	0.4	0	0	0	0.4	0	0	0	-0.4	0	0	0	0	0	0	0	0	-0.4	0	0	0	0	0	0	0	0	0	0	0	0
Treating liquid and solid waste	0	0	0	0	0	0	0	0.6	0	0	0	0	0.6	0	0	0	0	0	0	0	0	0	0	0	0	0	0	0	0	0	0	0	0	0	0	0	0	0	0	0	0	0	0	0	0	0	0	0	0
Water pollution	0	0	0	0	0	0	0	-0.8	0	0	0	0	-0.7	0	0	0	0	0	0	0	0	0	0	0	0	0	0	0	0	0	0	0	0	0	0	0	0	0	0	0	0	0	0	0	0	0	0	0	0
WASH	0	0	0	0	0	0	0	0.5	0.9	0	0	0	0.9	0	0	0	0	0	0	0	0	0	0	0	0	0	0	0	0	0	0	0	0	0	0	0	0	0	0	0	0	0	0	0	0	0	0	0	0
Construction	0	0	0	0	0	0	0	0	0	0	0	0	0	0	0	0	0	0	0	0	0	0	0	0	0	0	0	0	0	0	0	0	0	0	0	0	0.8	0	0	0	0	0	0	0	0	0	0	0	0
Air pollution	0	0	0	0	0	0	0	0	0	0	0	0	0	0	0	0	0	0	0	0	0	0	0	0	0	0	0	0	0	0	0	0	0	0	0	0	0	0	0	0	0	0	0	0	0	0	0	0	0
Fencing	0	0	0	0	0	0	0	0	0	0	0	0	0	0	0	0	0	0	0	0	0	0	0	0	0	0	0	0	0	0	0	0	0	0	0	0	0.5	0	0	0	0	0	0	0	0	0	0	0	0
Indigenous trees	0	0	0	0	0	0	0	0	0	0	0	0	0	0	0	0	0	0	0	0	0	0	0	0	0	0	0	0	0	0	0	0	0	0	0	0	0.7	0	0	0	0	0	0	0	0.8	0	0	0	0
Insecurity	0	0	0	0	0	0	0	-0.9	0	-0.9	0	0	-0.7	0	0	0	0	0	0	0	0	0	0	-0.9	0	0	0	0	0	0	0	0	0	0	0	0	0	0	0	0	0	0	0	0	0	0	0	0	0
Dam	0	0	0	0	0	0	0	0	0.3	0.3	0	0	0.3	0	0	0	0	0	0	0	0	0	0	0.3	0	0	0	0	0	0	0	0	0	0	0	0	0	0	0	0	0	0	0	0	0	0	0	0	0
Water pans	0	0	0	0	0	0	0	0	0.6	0.6	0	0	0.6	0	0	0	0	0	0	0	0	0	0	0.6	0	0	0	0	0	0	0	0	0	0	0	0	0	0	0	0	0	0	0	0	0	0	0	0	0
Drought	0	0	0	0	0	0	0	-0.75	0	-0.85	0	0	-0.8	0	0	0	0	0	0	-0.6	0	0	0	-0.8	0	0	0	0	0	0	0	0	0	0	0	0	0	0	0	0	0	0	0	0	0	0	0	0	0
Ground water level	0	0	0	0	0	0	0	0.8	0	0.8	0	0	0.7	0	0	0	0	0	0	0	0	0	0	0.8	0	0	0	0	0	0	0	0	0	0	0	0	0	0	0	0	0	0	0	0	0	0	0	0	0
NGOs	0	0	0	0	0	0	0	0.1	0.7	0.7	0	0	0.7	0	0	0	0	0	0	0	0	0	0	0.7	0	0	0	0	0	0	0	0	0	0	0	0	0	0	0	0	0	0	0	0	0	0	0	0	0
Water infrastructure	0	0	0	0	0	0	0	0.55	1	1	0	0	0.8	0	0	0	0	0	0	0.6	0	0	0	0.9	0	0	0	0	0	0	0	0	0	0	0	0	0	0	0	0	0	0	0	0	0	0	0	0	0
Surveying	0	0	0	0	0	0	0	0.8	0	0.8	0	0	0.7	0	0	0	0	0	0	0	0	0	0	0.8	0	0	0	0	0	0	0	0	0	0	0	0	0	0	0	0	0	0	0	0	0	0	0	0	0
Salinity	0	0	0	0	0	0	0	-0.2	-0.9	-0.8	0	0	-0.9	0	0	0	0	0	0	0	0	0	0	-0.8	0	0	0	0	0	0	0	0	0	0	0	0	0	0	0	0	0	0	0	0	0	0	0	0	0
Purification	0	0	0	0	0	0	0	0	0.5	0.5	0	0	0.5	0	0	0	0	0	0	0	0	0	0	0.5	0	0	0	0	0	0	0	0	0	0	0	0	0	0	0	0	0	0	0	0	0	0	0	0	0
Operation and maintenance	0	0	0	0	0	0	0	0.1	0.7	0.7	0	0	0.7	0	0	0	0	0	0	0	0	0	0	0.7	0	0	0	0	0	0	0	0	0	0	0	0	0	0	0	0	0	0	0	0	0	0	0	0	0
Bioagent wildlife contamination	0	0	0	0	0	0	0	0.3	-0.3	0	0	0	-0.3	0	0	0	0	0	0	0	0	0	0	0	0	0	0	0	0	0	0	0	0	0	0	0	0	0	0	0	0	0	0	0	0	0	0	0	0
Funding	0	0	0	0	0	0	0	0.1	0.7	0.7	0	0	0.7	0	0	0	0	0	0	0	0	0	0	0.7	0	0	0	0	0	0	0	0	0	0	0	0	0	0	0	0	0	0	0	0	0	0	0	0	0
Climate change	0	0	0	0	0	0	0	-0.6	0	-0.6	0	0	-0.6	0	0	0	0	0	0	0	0	0	0	-0.6	0	0	0	0	0	0	0	0	0	0	0	0	0	0	0	0	0	0	0	0	0	0	-0.6	0	0
Traditional governance	0	0	0	0	0	0	0	0.5	0	0	0	0	0.5	0	0	0	0	0	0	0.5	0	0	0	0	0	0	0	0	0	0	0	0	0	0	0	0	0	0	0	0	0	0	0	0	0	0	0	0	0.6
Reseeding	0	0	0	0	0	0	0	0.6	0	0	0	0	0.7	0	0	0	0	0	0	0.6	0	0	0	0	0	0	0	0	0	0	0	0	0	0	0	0	0	0	0	0	0	0	0	0	0	0	0	0	0
Biodiversity	0	0	0	0	0	0	0	0.4	0	0	0	0	0	0	0	0	0	0	0	0	0	0	0	0	0	0	0	0	0	0	0	0	0	0	0	0	0	0	0	0	0	0	0	0	0	0	0	0	0
Access to health services	0	0	0	0	0	0	0	0	0	0	0	0	0	0	0	0	0	0	0	0	0	0	0	0	0	0	0	0	0	0	0	0	0	0	0	0	0	0	0	0	0	0	0	0	0	0	0	0	0
Refugee climate smart practices	0	0	0	0	0	0	0	0.7	0	0.7	0	0	0.7	0	0	0	0	0	0	0.6	0	0	0	0.5	0	0	0	-0.8	0	0	0	0	0	0	0	0	-0.8	0	0	0	0	0	0	0	0	0	0	0	0
Flood	0	0	0	0	0	0	0	-0.4	0	0	0	0	-0.3	0	0	0	0	0	0	-0.3	0	0	0	0	0	0	0	0	0	0	0	0	0	0	0	0	0	0	0	0	0	0	0	0	0	0	0	0	0
Poverty	0	0	0	0	0	0	0	-0.7	0	-0.7	0	0	-0.7	0	0	0	0	0	0	-0.6	0	0	0	-0.5	0	0	0	0.7	0	0	0	0	0	0	0	0	0.7	0	0	0	0	0	0	0	0.7	0	0	0	0
Animal source foods	0	0	0	0	0	0	0	0.6	0	0	0	0	0	0	0	0	0	0	0	0.6	0	0	0	0	0	0	0	0	0	0	0	0	0	0	0	0	0	0	0	0	0	0	0	0	0	0	0	0	0
Climate Change	0	0	0	0	0	0	0	-0.7	0	-0.9	0	0	-0.9	0	0	0	0	0	0	-0.6	0	0	0	0	0	0	0	0	0	0	0	0	0	0	0	0	0	0	0	0	0	0	0	0	0	0	0	0	0
[truncated: 34 more columns]

## Sheet: CHWs
	Mobility	Water resources	WASH	Drought	Pasture resources	Nutrition	Human health	Animal source foods	Livestock health	Insecurity	Access to veterinary services	Kimormor	Access to health services	Health education	Utilization	Disease surveillance	Flooding	Referral	Transportation	Dry season	Zoonotic Disease	PPE	Livestock Health	Traditional Medicine	Water Resources	CDR	Wet season	Telephones	Boil milk	Bury carcass	Foodstuffs	Water quality	Latrines	Boil water	Personal hygiene	Balance diet	Zoonotic disease	Vaccination	Gender norms	Gender inequity	Health facility delivery	Food aid	Delayed salary	Health service delivery	Distance	Training	Wild foods	Consuming sick/dead animals
Mobility	0	0	-0.8	0	0.3	-0.03	-0.03	0.3	0.3	-0.3	0.3	0	0.3	0	0	0	0	0	0	0	0	0	0	0	0	0	0	0	0	0	0	0	-0.8	0	0	0	0	0	0	0	0	0	0	0	0	0	0	0
Water resources	0	0	0.7	0	0	0.58	0.58	0.8	0.9	0	0	0	0	0	0	0	0	0	0	0	0	0	0	0	0	0	0	0	0	0	0	0	0	0	0.7	0	0	0	0	0	0	0	0	0	0	0	0	0
WASH	0	0	0	0	0	0.58	0.58	0.8	0.8	0	0	0	0	0	0	0	0	0	0	0	0	0	0	0	0	0	0	0	0	0	0	0	0	0	0	0	0	0	0	0	0	0	0	0	0	0	0	0
Drought	0	-1	0	0	-0.9	-0.85	-0.85	-0.85	-0.9	0.9	-0.9	0	-0.9	0	0	0	0	0	0	0	1	0	-0.9	0	-0.9	0	0	0	0	0	-0.6	-0.8	0	0	0	0	0	0	0	0	0	0	0	0	0	0	0	0
Pasture resources	0	0	0	0	0	0.8	0.8	0.8	0.9	0	0	0	0	0	0	0	0	0	0	0	0	0	0.8	0	0	0	0	0	0	0	0.6	0	0	0	0	0	0	0	0	0	0	0	0	0	0	0	0	0
Nutrition	0	0	0	0	0	0.5	0.7	0	0	0	0	0	0	0	0	0	0	0	0	0	0	0	0	0	0	0	0	0	0	0	0	0	0	0	0	0	0	0	0	0	0	0	0	0	0	0	0	0
Human health	0	0	0	0	0	0.6	0.5	0	0	0	0	0	0	0	0	0	0	0	0	0	0	0	0	0	0	0	0	0	0	0	0	0	0	0	0	0	0	0	0	0	0	0	0	0	0	0	0	0
Animal source foods	0	0	0	0	0	0.8	0.65	0	0	0	0	0	0	0	0	0	0	0	0	0	0	0	0	0	0	0	0	0	0	0	0	0	0	0	0	0	0	0	0	0	0	0	0	0	0	0	0	0
Livestock health	0	0	0	0	0	0.8	0.8	0.8	0	0	0	0	0	0	0	0	0	0	0	0	0	0	0	0	0	0	0	0	0	0	0	0	0	0	0	0	0	0	0	0	0	0	0	0	0	0	0	0
Insecurity	0	0	0	0	-0.6	-0.8	-0.9	-0.8	-0.9	0	-0.9	0	-0.9	0	0	0	0	0	0	0	0	0	0	0	0	0	0	0	0	0	0	0	0	0	0	0	0	0	0	0	0	0	0	0	0	0	0	0
Access to veterinary services	0	0	0	0	0	0.8	0.8	0.85	1	0	0	0	0	0	0	0	0	0	0	0	-0.5	0	0.9	0	0	0	0	0	0	0	0.6	0	0	0	0	0	0	0	0	0	0	0	0	0	0	0	0	0
Kimormor	0	0	0	0	0	0.8	1	0.8	0.8	0	0.8	0	1	0	0	0	0	0	0	0	0	0	0	0	0	0	0	0	0	0	0	0	0	0	0	0	0	0	0	0	0	0	0	0	0	0	0	0
Access to health services	0	0	0	0	0	0	1	0	0	0	0	0	0	0	0	0	0	0	0	0	0	0	0	0	0	0	0	0	0	0	0	0	0	0	0	0	0	0	0	0	0	0	0	0	0	0	0	0
Health education	0	0	0.55	0	0	0.48	0.58	0.6	0.6	0	0	0	0	0	0.8	0	0	0	0	0	0	0	0	0	0	0	0	0	0	0	0	0	0	0	0	0	0	0	0	0	0	0	0	0	0	0	0	0
Utilization	0	0	0	0	0	0	0.8	0	0	0	0	0	0	0	0	0	0	0	0	0	0	0	0	0	0	0	0	0	0	0	0	0	0	0	0	0	0	0	0	0	0	0	0	0	0	0	0	0
Disease surveillance	0	0	0	0	0	0.8	0.8	0.8	0.8	0	0	0	0	0	0	0	0	0	0	0	0	0	0	0	0	0	0	0	0	0	0	0	0	0	0	0	0	0	0	0	0	0	0	0	0	0	0	0
Flooding	0	0.9	0	0	0.8	0.3	0.3	0.3	0.4	0	0	0	0	0	0	0	0	0	0	0	0	0	0	0	0	0	0	0	0	0	0	0	0	0	0	0	0	0	0	0	0	0	0	0	0	0	0	0
Referral	0	0	0	0	0	0	0.7	0	0	0	0	0	0.7	0	0	0	0	0	0	0	0	0	0	0	0	0	0	0	0	0	0	0	0	0	0	0	0	0	0	0	0	0	0	0	0	0	0	0
Transportation	0	0	0	0	0	0.8	0.8	0.85	0.8	0	0.9	0	0.7	0	0	0	0	0	0	0	-0.5	0	0.9	0	0	0	0	0	0	0	0.6	0	0	0	0	0	0	0	0	0	0	0	0	0	0	0	0	0
Dry season	0	0	0	0	-0.6	-0.7	-0.625	-0.7	-0.7	0.7	-0.7	0	-0.8	0	0	0	0	0	0	0	0	0	-0.7	0	-0.7	0	0	0	0	0	-0.6	0	0	0	0	0	0	0	0	0	0	0	0	0	0	0	0	0
Zoonotic Disease	0	0	0	0	0	-0.4	-0.8	-0.4	0	0	0	0	0	0	0	0	0	0	0	0	0	0	-0.4	0	0	0	0	0	0	0	-0.4	0	0	0	0	0	0	0	0	0	0	0	0	0	0	0	0	0
PPE	0	0	0	0	0	0.4	0.8	0.4	0	0	0	0	0	0	0	0	0	0	0	0	-0.8	0	0.4	0	0	0	0	0	0	0	0.4	0	0	0	0	0	0	0	0	0	0	0	0	0	0	0	0	0
Livestock Health	0	0	0	0	0	0.8	0.8	0.9	0	0	0	0	0	0	0	0	0	0	0	0	0	0	0	0	0	0	0	0	0	0	0.6	0	0	0	0	0	0	0	0	0	0	0	0	0	0	0	0	0
Traditional Medicine	0	0	0	0	0	0.3	0.3	0.3	0	0	0	0	0	0	0	0	0	0	0	0	0	0	0.3	0	0	0	0	0	0	0	0.3	0	0	0	0	0	0	0	0	0	0	0	0	0	0	0	0	0
Water Resources	0	0	0	0	0	0.8	0.8	0.9	0	0	0	0	0	0	0	0	0	0	0	0	0	0	0.9	0	0	0	0	0	0	0	0.6	0	0	0	0	0	0	0	0	0	0	0	0	0	0	0	0	0
CDR	0	0	0	0	0	0.8	0.8	0.9	0	0	0.9	0	0	0	0	0	0	0	0	0	-0.5	0	0.9	0	0	0	0	0	0	0	0.6	0	0	0	0	0	0	0	0	0	0	0	0	0	0	0	0	0
Wet season	0	0	-0.8	0	0.6	-0.3	-0.3	-0.1	-0.3	0	0	0	0	0	0	0	0	0	0	0	0	0	-0.1	0	0.6	0	0	0	0	0	0	0	0	0	0	0	0.8	0	0	0	0	0	0	0	0	0	0	0
Telephones	0	0	0	0	0	0.4	0.4	0.4	0	0	0.4	0	0	0	0	0	0	0	0	0	-0.4	0	0.4	0	0	0	0	0	0	0	0.4	0	0	0	0	0	0	0	0	0	0	0	0	0	0	0	0	0
Boil milk	0	0	0	0	0	0.45	0.6	0.4	0.3	0	0	0	0	0	0	0	0	0	0	0	-0.7	0	0.4	0	0	0	0	0	0	0	0.4	0	0	0	0	0	-0.6	0	0	0	0	0	0	0	0	0	0	0
Bury carcass	0	0	0	0	0	0.4	0.6	0.4	0	0	0	0	0	0	0	0	0	0	0	0	-0.6	0	0.4	0	0	0	0	0	0	0	0.4	0	0	0	0	0	0	0	0	0	0	0	0	0	0	0	0	0
Foodstuffs	0	0	0	0	0	0.6	0.6	0	0	0	0	0	0	0	0	0	0	0	0	0	0	0	0	0	0	0	0	0	0	0	0	0	0	0	0	0	0	0	0	0	0	0	0	0	0	0	0	0
Water quality	0	0	0	0	0	0	0.6	0	0	0	0	0	0	0	0	0	0	0	0	0	0	0	0	0	0	0	0	0	0	0	0	0	0	0	0	0	0	0	0	0	0	0	0	0	0	0	0	0
Latrines	0	0	0.8	0	0	0.36	0.36	0	0	0	0	0	0	0	0	0	0	0	0	0	0	0	0	0	0	0	0	0	0	0	0	0	0	0	0	0	0	0	0	0	0	0	0	0	0	0	0	0
Boil water	0	0	0.6	0	0	0.36	0.36	0	0	0	0	0	0	0	0	0	0	0	0	0	0	0	0	0	0	0	0	0	0	0	0	0	0	0	0	0	0	0	0	0	0	0	0	0	0	0	0	0
Personal hygiene	0	0	0.8	0	0	0.36	0.36	0	0	0	0	0	0	0	0	0	0	0	0	0	0	0	0	0	0	0	0	0	0	0	0	0	0	0	0	0	0	0	0	0	0	0	0	0	0	0	0	0
Balance diet	0	0	0	0	0	0.4	0.4	0	0	0	0	0	0	0	0	0	0	0	0	0	0	0	0	0	0	0	0	0	0	0	0	0	0	0	0	0	0	0	0	0	0	0	0	0	0	0	0	0
Zoonotic disease	0	0	0	0	0	-0.5	-0.5	0	-0.3	0	0	0	0	0	0	0	0	0	0	0	0	0	0	0	0	0	0	0	0	0	0	0	0	0	0	0	0	0	0	0	0	0	0	0	0	0	0	0
Vaccination	0	0	0	0	0	0.6	0.9	0	0	0	0	0	0	0	0	0	0	0	0	0	0	0	0	0	0	0	0	0	0	0	0	0	0	0	0	0	0	0	0	0	0	0	0	0	0	0	0	0
Gender norms	0	0	0	0	0	-0.4	-0.4	0	0	0	0	0	0	0	0	0	0	0	0	0	0	0	0	0	0	0	0	0	0	0	0	0	0	0	0	0	0	0	0	0.9	0	0	0	0	0	0	0	0
Gender inequity	0	0	0	0	0	-0.4	-0.4	0	0	0	0	0	0	0	0	0	0	0	0	0	0	0	0	0	0	0	0	0	0	0	0	0	0	0	0	0	0	0	0	0	0	0	0	0	0	0	0	0
Health facility delivery	0	0	0	0	0	0.6	0.9	0	0	0	0	0	0	0	0	0	0	0	0	0	0	0	0	0	0	0	0	0	0	0	0	0	0	0	0	0	0	0	0	0	0	0	0	0	0	0	0	0
Food aid	0	0	0	0	0	0.4	0.4	0	0	0	0	0	0	0	0	0	0	0	0	0	0	0	0	0	0	0	0	0	0	0	0	0	0	0	0	0	0	0	0	0	0	0	0	0	0	0	0	0
Delayed salary	0	0	0	0	0	-0.4	-0.4	0	0	0	0	0	0	0	0	0	0	0	0	0	0	0	0	0	0	0	0	0	0	0	0	0	0	0	0	0	0	-0.4	0	0	0	0	0	-0.4	0	0	0	0
Health service delivery	0	0	0	0	0	0.6	0.9	0	0	0	0	0	0	0	0	0	0	0	0	0	0	0	0	0	0	0	0	0	0	0	0	0	0	0	0	0	0	0.8	0	0	0	0	0	0	0	0	0	0
Distance	0	0	0	0	0	-0.4	-0.4	0	0	0	0	0	0	0	0	0	0	0	0	0	0	0	0	0	0	0	0	0	0	0	0	0	0	0	0	0	0	-0.4	0	0	0	0	0	-0.4	0	0	0	0
Training	0	0	0	0	0	0.6	0.6	0	0	0	0	0	0	0	0	0	0	0	0	0	0	0	0	0	0	0	0	0	0	0	0	0	0	0	0	0	0	0.6	0	0	0	0	0	0.6	0	0	0	0
Wild foods	0	0	0	0	0	0.4	0.4	0	0	0	0	0	0	0	0	0	0	0	0	0	0	0	0	0	0	0	0	0	0	0	0	0	0	0	0	0.5	0	0	0	0	0	0	0	0	0	0	0	0
Consuming sick/dead animals	0	0	0	0	0	-0.5	-0.5	0	-0.3	0	0	0	0	0	0	0	0	0	0	0	0	0	0	0	0	0	0	0	0	0	0	0	0	0	0	0	0.6	0	0	0	0	0	0	0	0	0	0	0

## Sheet: Community
	Pasture resources	Access to veterinary services	Gender inequity	Livestock health	Animal source foods	Human health	Water resources	Access to health services	Foodstuffs	Drought	Nutrition	Firewood/charcoal	Education	Dry season	Human resources	Insecurity	Wet season	Prosopis	Traditional medicine	Wild foods	Relief food	Dam	Shallow wells	Distance	Crop agriculture	Private sector service delivery	Government service delivery	Livestock contamination	WASH	Labor	Heat stress	Mobility	Wildlife predation	Sick animal consumption	Zoonotic disease	Hygiene	Forage quality	Soil minerals	Drug availability	Cost	Transportation	Referral	Private service delivery	Improve health facility	Livestock density	Relationship neighbors	Gold mining	Gift giving	Income
Pasture resources	0.6	0.5	-0.3	0.7828	0.726318	0.750488	-0.1	0.25	0.715625	0	0.725537	0	0	0	0	0.6	0	0	0	0	0	0	0	0.8	0	0	0	0	0	0	0	0	0	-0.6	0	0	0	0	0	0	0	0	0	0	0	0	0	0	0.675
Access to veterinary services	0.6	0.525	0	0.620374	0.567603	0.566392	0.6	0.625	0.553125	0	0.565791	0	0	0	0	0	0	0	0	0	0	0	0	0	0	0	0	0	0	0	0	0	0	-0.6	0	0	0	0	0	0	0	0	0	0	0	0	0	0	0.63
Gender inequity	0	-0.6	0	-0.4	0.2	-0.570703	0.8	-0.8	-0.3	0	-0.4125	0	0	0	0	0.8	0	0	0	0	0	0	0	0	0	0	0	0	0	0.8	0	0	0	0	0	0	0	0	0	0	0	0	0	0	0	0	0	0	-0.8
Livestock health	0.6	0.525	0	0.495312	0.78103	0.780615	0.6	0.675	0.715625	0	0.778394	0	0	0	0	0	0	0	0	0	0	0	0	0	0	0	0	0	0	0	0	0	0	-0.65	0	0	0	0	0	0	0	0	0	0	0	0	0	0	0.675
Animal source foods	0	0	0	0.5	0.5	0.868506	0	0	0.4	0	0.869043	0	0	0	0	0	0	0	0	0	0	0	0	0	0	0	0	0	0	0	0	0	0	0	0	0	0	0	0	0	0	0	0	0	0	0	0	0	0
Human health	0	0	0	0.5	0.5	0.5	0	0	0.4	0	0.5	0	0	0	0	0	0	0	0	0	0	0	0	0	0	0	0	0	0	0	0	0	0	0	0	0	0	0	0	0	0	0	0	0	0	0	0	0	0
Water resources	0.6	0.5	-0.5	0.794226	0.755054	0.780896	0.6	0.5	0.715625	0	0.753394	0	0	0	0	0.6	0	0	0	0	0	0	0	0	0	0	0	0	0	0	0	0	0	-0.65	-0.6	0.6	0	0	0	0	0	0	0	0	0	0	0.6	0	0.675
Access to health services	0.65	0.7	0	0.475	0.475	0.717651	0.35	0	0.325	-0.8	0.475	0	0	0	0	0	0	0	-0.25	0	0	0	0	0	0	0	0	0	0	-0.7	0	-0.8	0	-0.7	0	0	0	0	0	0	0	0	0	0	0	0	0	0	0.9
Foodstuffs	0	0	0	0.5	0.5	0.664453	0	0	0.4	0	0.664453	0	0	0	0	0	0	0	0	0	0	0	0	0	0	0	0	0	0	0	0	0	0	0	0	0	0	0	0	0	0	0	0	0	0	0	0	0	0
Drought	-0.724805	-0.590625	0.475	-0.748193	-0.705273	-0.6021	-0.725147	-0.33125	-0.475	0	-0.689844	-0.4	0	0	0	0.5	0	0	0.4	0.6	0	0	0	0	0.8	0	0.5	0	0	0.7	0	0.875	0	0.4	0.6	-0.6	0	0	0	0	0	0	0	0	0.8	0	-0.6	-0.9	-0.9
Nutrition	0	0	0	0.5	0.5	0.923633	0	0	0.4	0	0.5	0	0	0	0	0	0	0	0	0	0	0	0	0	0	0	0	0	0	0	0	0	0	0	0	0	0	0	0	0	0	0	0	0	0	0	0	0	0
Firewood/charcoal	0	0.5	0	0.5	0.5	0.325	0	0.5	0.5	0	0.3	0	0	0	0	0	0	0	0	0	0	0	0	0	0	0	0	0	0	0	0	0	0	-0.4	0	0	0	0	0	0	0	0	0	0	0	0	0	0	0.5
Education	0.7	0	-0.35	-0.1	-0.1	0.3375	-0.1	0	-0.4	-0.7	1	0	0	0	0	0	0	0	0	0	0	0	0	0	0	0	0	0	0	-0.8	0	-0.7	0	0	0	0	0	0	0	0	0	0	0	0	0	0	0	0	0
Dry season	-0.688477	-0.615625	0.35	-0.0821289	-0.132227	-0.11416	-0.0953613	-0.445312	0.196875	0	-0.161328	0.6	0	0	-0.7	0.740625	0	0	0	0.8	0	0	0.5	0.4	0	0	0	0	0	0.7	0	0.7	0.75	0.8	0.6	-0.6	0	0	0	0	0	0	0	0	0.5	0	-0.6	-0.6	-0.35
Human resources	0.6	0.57625	0	0.40625	0.3875	0.427656	0.6	0.5875	0.5	0	0.425	0	0	0	0	0	0	0	-0.1	0	0	0	0	0	0	0	0	0	0	0	0	0	0	-0.8	0	0	0	0	0	0	0	0	0	0	0	0	0	0	0.6
Insecurity	-0.69375	-0.658125	0.6	-0.736133	-0.734766	-0.659961	-0.65	-0.66875	-0.65625	0	-0.729297	0	0	0	0	0	0	0	0.4	0	0	0	0	0	0	0	0	0	0	0	0	0	0	0.6	0	0	0	0	0	0	0	0	0	0	0	0	0	0	-0.65
Wet season	0.882031	0.325	-0.7	0.353906	0.56875	0.342344	0.835156	0.6	0.6	0	0.523438	0	0	0	0	0	0	0	0	0	0	0	0.7	-0.8	0	0	0	0	0	0	0	0	0	0	-0.6	0.6	0	0	0	0	0	0	0	0	0	0	0.6	0	0.65
Prosopis	-0.3375	-0.3	0.45	-0.6625	-0.6625	-0.6625	-0.65	-0.3	-0.65	0	-0.6375	0	0	0	0	0	0	0	0	0	0	0	0	0	0	0	0	0	0	0	0	0	0	0	0	0	0	0	0	0	0	0	0	0	0	0	0	0	0
Traditional medicine	0.3	0.30875	0	0.438437	0.439844	0.368809	0.3	0.285	0.354375	0	0.439375	0	0	0	0	0	0	0	0	0	0	0	0	0	0	0	0	0	0	0	0	0	0	-0.3	0	0	0	0	0	0	0	0	0	0	0	0	0	0	0.27
Wild foods	0	0	0	0	0	0.56875	0	0	0	0	0.56875	0	0	0	0	0	0	0	0	0	0	0	0	0	0	0	0	0	0	0	0	0	0	0	0	0	0	0	0	0	0	0	0	0	0	0	0	0	0
Relief food	0.6	0	0	0	0	0.55	0	-0.6	0	-0.6	0.55	0	0	0	0	0	0	0	0	0	0	0	0	0.6	0	0	0	0	0	0	0	0	0	0	0	0	0	0	0	0	0	0	0	0	0	0	0	0	0
Dam	0	0.4	0	0.85	0.8	0.85	0.85	0	0	0	0.8	0	0	0	0	0	0	0	0	0	0	0	0	0	0	0	0	0	0	0	0	0	0	0	-0.6	0.6	0	0	0	0	0	0	0	0	0	0	0	0	0
Shallow wells	0.6	0.6	-0.7	0.585938	0.571875	0.576562	0.735938	0.75	0.5375	0	0.567187	0	0	0	0	0	0	0	0	0	0	0	0	0	0	0	0	0	0	0	0	0	0	-0.6	-0.6	0.6	0	0	0	0	0	0	0	0	0	0	0.6	0	0.575
Distance	-0.65	-0.6	0	-0.675	-0.6	-0.513125	-0.6625	-0.74375	-0.125	0.8	-0.625	0	0	0	0	0	0	0	0.1	0	0	0	0	0	0	0	0	0	0	0.7	0	0.8	0	0.7	0	0	0	0	0	0	0	0	0	0	0	0	-0.6	0	-0.9
Crop agriculture	0	0	0	0	0	0.6	0	0	0	0	0.6	0	0	0	0	0	0	0	0	0	0	0	0	0	0	0	0	0	0	0	0	0	0	0	0	0	0	0	0	0	0	0	0	0	0	0	0	0	0
Private sector service delivery	0.6	0.525	0	0.525	0.525	0.525	0.6	0	0.5	0	0.5	0	0	0	0	0	0	0	0	0	0	0	0	0	0	0	0	0	0	0	0	0	0	-0.8	0	0	0	0	0	0	0	0	0	0	0	0	0	0	0
Government service delivery	0.6	0.7	0	0.52375	0.525	0.515625	0.6	0.7	0.45	0	0.515625	0	0	0	0	0	0	0	0	0	0	0	0	0	0	0	0	0	0	0	0	0	0	-0.6	0	0	0	0	0	0	0	0	0	0	0	0	0	0	0.5
Livestock contamination	0	-0.2	0	-0.2	-0.2	-0.44	0	-0.2	-0.2	0	-0.2	0	0	0	0	0	0	0	0	0	0	0	0	0	0	0	0	0	0	0	0	0	0	0	0	0	0	0	0	0	0	0	0	0	0	0	0	0	0
WASH	0	0	0	0.6	0.6	0.6	0	0	0	0	0.6	0	0	0	0	0	0	0	0	0	0	0	0	0	0	0	0	0	0	0	0	0	0	0	0	0	0	0	0	0	0	0	0	0	0	0	0	0	0
Labor	0	0	0	0.8	0.8	0.575	0.9	0	0.4	0	0.55	0	0	0	0	0	0	0	0	0	0	0	0	0	0	0	0	0	0	0	0	0	0	0	0	0	0	0	0	0	0	0	0	0	0	0	0	0	0
Heat stress	0	0	0	-0.6	-0.6	-0.6	0	0	0	0	-0.6	0	0	0	0	0	0	0	0	0	0	0	0	0	0	0	0	0	0	0	0	0	0	0	0	0	0	0	0	0	0	0	0	0	0	0	0	0	0
Mobility	0.425	0.25	0	0.36875	0.475	0.30625	0.4875	0	0.3	0	0.35625	0	0	0	0	0.6	0	0	0	0	0	0	0	0	0	0	0	0	0	0.7	0	0	0	-0.4	-0.6	0.6	0	0	0	0	0	0	0	0	0.9	0	-0.6	0	-0.05
Wildlife predation	0	-0.325	0	-0.3875	-0.375	-0.3375	-0.3	-0.35	-0.35	0	-0.3375	0	0	0	0	0	0	0	0	0	0	0	0	0	0	0	0	0	0	0	0	0	0	0.3	0	0	0	0	0	0	0	0	0	0	0	0	0	0	-0.35
Sick animal consumption	0	-0.4	0	-0.4	-0.4	-0.4	0	0	0	0	-0.4	0	0	0	0	0	0	0	0	0	0	0	0	0	0	0	0	0	0	0	0	0	0	0	1	0	0	0	0	0	0	0	0	0	0	0	0	0	0
Zoonotic disease	0	-0.4	0	-0.4	-0.4	-0.6	0	0	0	0	-0.4	0	0	0	0	0	0	0	0	0	0	0	0	0	0	0	0	0	0	0	0	0	0	0	0	0	0	0	0	0	0	0	0	0	0	0	0	0	0
Hygiene	0	0.4	0	0.4	0.4	0.6	0	0	0	0	0.4	0	0	0	0	0	0	0	0	0	0	0	0	0	0	0	0	0	0	0	0	0	0	0	-0.7	0	0	0	0	0	0	0	0	0	0	0	0	0	0
Forage quality	0	0.4	0	0.7	0.7	0.7	0	0	0	0	0.7	0	0	0	0	0	0	0	0	0	0	0	0	0	0	0	0	0	0	0	0	0	0	0	0	0	0	0	0	0	0	0	0	0	0	0	0	0	0
Soil minerals	0	0.4	0	0.6	0.6	0.6	0	0	0	0	0.6	0	0	0	0	0	0	0	0	0	0	0	0	0	0	0	0	0	0	0	0	0	0	0	0	0	0	0	0	0	0	0	0	0	0	0	0	0	0
Drug availability	0	0.8	0	0.5	0.4	0.53	0	0.625	0.5	0	0.4	0	0	0	0	0	0	0	-0.1	0	0	0	0	0	0	0	0	0	0	0	0	0	0	0	0	0	0	0	0	0	0	0	0	0	0	0	0	0	0.5
Cost	0	0	0	0	0	-0.9	0	-0.9	0	0	0	0	0	0	0	0	0	0	0	0	0	0	0	0	0	0	0	0	0	0	0	0	0	0	0	0	0	0	0	0	0	0	0	0	0	0	0	0	0
Transportation	0	0	0	0	0	-0.8	0	-0.8	0	0	0	0	0	0	0	0	0	0	0	0	0	0	0	0.9	0	0	0	0	0	0	0	0	0	0	0	0	0	0	0	0	0	0	0	0	0	0	0	0	0
Referral	0	0	0	0	0	-0.9	0	-0.9	0	0	0	0	0	0	0	0	0	0	0	0	0	0	0	0.9	0	0	0	0	0	0	0	0	0	0	0	0	0	0	0	0.9	0	0	0	0	0	0	0	0	0
Private service delivery	0	0.45	0	0.45	0.6	0.45	0	0.3	0.3	0	0.45	0	0	0	0	0	0	0	0	0	0	0	0	0	0	0	0	0	0	0	0	0	0	0	0	0	0	0	0	0	0	0	0	0	0	0	0	0	0.3
Improve health facility	0	0	0	0	0	0	0	0.7	0	0	0	0	0	0	0	0	0	0	0	0	0	0	0	0	0	0	0	0	0	0	0	0	0	0	0	0	0	0	0	0	0	0	0	0	0	0	0	0	0
Livestock density	-0.9	-0.6	0	-0.9	0	-0.9	-0.9	-0.8	-0.8	0	-0.9	0	0	0	0	0.6	0	0	0	0	0	0	0	0	0	0	0	0	0	0	0	0	0	0	0	0	0	0	0	0	0	0	0	0	0	0	-0.6	0	-0.9
Relationship neighbors	0	-0.6	0	-0.9	0	-0.9	0	-0.8	-0.8	0	-0.9	0	0	0	0	0.9	0	0	0	0	0	0	0	0	0	0	0	0	0	0	0	0	0	0	0	0	0	0	0	0	0	0	0	0	0	0	0	0	-0.9
Gold mining	0	0.6	0	0.6	0	0.45	0	0.6	0.5	0	0.45	0	0	0	0	0	0	0	0	0	0	0	0	0	0	0	0	0	0	0	0	0	0	0	0	0	0	0	0	0	0	0	0	0	0	0	0	0	0.5
Gift giving	0	0.5	0	0.5	0	0.5	0	0.5	0.5	0	0.5	0	0	0	0	0	0	0	0	0	0	0	0	0	0	0	0	0	0	0	0	0	0	0	0	0	0	0	0	0	0	0	0	0	0	0	0	0	0.5
Income	0.6	0.675	0	0.675	0.7	0.525	0.6	0.8	0.725	0	0.5	0	0	0	0	0	0	0	0	0	0	0	0	0	0	0	0	0	0	0	0	0	0	-0.55	0	0	0	0	0	0	0	0	0	0	0	0	0	0	0.65
Agrovet	0	0.8	0	0.75	0.7	0.75	0	0.75	0.75	0	0.75	0	0	0	0	0	0	0	0	0	0	0	0	0	0	0	0	0	0	0	0	0	0	-0.4	0	0	0	0	0	0	0	0	0	0	0	0	0	0	0.75
Boreholes	0.6	0.6	0	0.475	0.4	0.45	0.475	0.8	0.125	-0.6	0.425	0	0	0	0	0	0	0	0	0	0	0	0	0	0.9	0	0	0	0	-0.6	0	-0.6	0	-0.6	0	0	0	0	0	0	0	0	0	0	0	0	0.6	0	0.9
Water infrastructure	0.8	0.6	-0.8	0.65	0.4	0.65	0.8	0	0.6	-0.8	0.65	0	0	0	0	0	0	0	0	0	0	0	0	0.8	0.9	0	0	0	0	0	0	0	0	0	0	0	0	0	0	0	0	0	0	0	0	0	0.6	0	0.65
Water infrastructure development	0.6	0	0	0.7	0.7	0.7	0.7	0	0.5	0	0.7	0	0	0	0	0	0	0	0	0	0	0	0	0	0	0	0	0	0	0	0	0	0	-0.7	0	0	0	0	0	0	0	0	0	0	0	0	0	0	0
Kimormor	0	0.875	0	0.725	0.625	0.575	0	0.875	0	0	0.6	0	0	0	0	-0.3	0	0	-0.4	0	0	0	0	0	0	0	0	0	0	0	0	0	0	0	0	0	0	0	0	0	0	0	0	0	0	0	0	0	0
Pan/Borehole	0	0.3	0	0.9	0.7	0.9	0.9	0	0	0	0.5	0	0	0	0	0	0	0	0	0	0	0	0	0	0	0	0	0	0	0	0	0	0	0	0	0	0	0	0	0	0	0	0	0	0	0	0	0	0
Shared water source	0	-0.2	0	-0.2	-0.2	-0.4	0	-0.2	-0.2	0	-0.2	0	0	0	0	0	0	0	0	0	0	0	0	0	0	0	0	0.8	0	0	0	0	0	0	0	0	0	0	0	0	0	0	0	0	0	0	0	0	0
Flooding	0	0	0	-0.3	-0.3	-0.3	0	0	0	0	-0.3	0	0	0	0	0	0	0	0	0	0	0	0	0	0	0	0	0	0	0	0	0	0	0	0	0	0	0	0	0	0	0	0	0	0	0	0	0	0
Donkey	0.4	0.6	0	0.2	0.2	0.2	0.2	0.5	0.1	-0.4	0.2	0	0	0	0	0	0	0	0	0	0	0	0	0	0	0	0	0	0	-0.7	0	-0.4	0	-0.4	0	0	0	0	0	0	0	0	0	0	0	0	0	0	0.6
Market	0.7	0	0	0	0	0	0	0	-0.4	-0.7	0	0	0	0	0	0	0	0	0	0	0	0	0	0	0	0	0	0	0	-0.7	0	-0.7	0	0	0	0	0	0	0	0	0	0	0	0	0	0	0	0	0
Alternative livelihoods	0.7	0	-0.5	-0.1	-0.1	-0.05	-0.1	0	-0.4	-0.7	0	0	0	0	0	0	0	0	0	0	0	0	0	0	0	0	0	0	0	-0.8	0	-0.7	0	0	0	0	0	0	0	0	0	0	0	0	0	0	0	0	0
Wildlife prey	0	0	0	0.3	0.3	0.3	0	0	0	0	0.3	0	0	0	0	0	0	0	0	0	0	0	0	0	0	0	0	0	0	0	0	0	0	0	0	0	0	0	0	0	0	0	0	0	0	0	0	0	0
Health center	0.7	0	0	0.1	0.1	0.1	0.1	0.8	-0.4	-0.8	0.1	0	0	0	0	0	0	0	0	0	0	0	0	0	0	0	0	0	0	-0.7	0	-0.8	0	0	0	0	0	0	0	0	0	0	0	0	0	0	0	0	0
Restocking	0	0	0	0.6	0.6	0.6	0	0	0	0	0.6	0	0	0	0	0	0	0	0	0	0	0	0	0	0	0	0	0	0	0	0	0	0	0	0	0	0	0	0	0	0	0	0	0	0	0	0	0	0
Ambulance	0.7	0	0	0	0	0	0	0.7	-0.4	-0.7	0	0	0	0	0	0	0	0	0	0	0	0	0	-0.7	0	0	0	0	0	-0.7	0	-0.7	0	0	0	0	0	0	0	0	0	0	0	0	0	0	0	0	0
Supplement forage	0	0	0	0.5	0.5	0.5	0	0	0	0	0.5	0	0	0	0	0	0	0	0	0	0	0	0	0	0	0	0	0	0	0	0	0	0	0	0	0	0	0	0	0	0	0	0	0	0	0	0	0	0
Health infrastructure	0	0	-0.6	0	0	0.47	0	0.45	0	0	0	0	0	0	0	0	0	0	-0.1	0	0	0	0	0	0	0	0	0	0	0	0	0	0	0	0	0	0	0	0	0	0	0	0	0	0	0	0	0	0
Water quality	0	0	0	0.3	0.3	0.45	0	0	0.3	0	0.3	0	0	0	0	0	0	0	0	0	0	0	0	0	0	0	0	0	0	0	0	0	0	0	0	0	0	0	0	0	0	0	0	0	0	0	0	0	0
Gee	0	0	0	0	0	0.7	0	0	0	0	0.7	0	0	0	0	0	0	0	0	0	0	0	0	0	0	0	0	0	0	0	0	0	0	0	0	0	0	0	0	0	0	0	0	0	0	0	0	0	0
Agrovets	0	0.8	0	0.8	0.8	0.8	0	0	0	0	0.8	0	0	0	0	0	0	0	0	0	0	0	0	0	0	0	0	0	0	0	0	0	0	0	0	0	0	0	0	0	0	0	0	0	0	0	0	0	0
Costs	0	-0.6	0	-0.6	-0.6	-0.6	0	0	0	0	-0.6	0	0	0	0	0	0	0	0	0	0	0	0	0	0	0	0	0	0	0	0	0	0	0	0	0	0	0	0	0	0	0	0	0	0	0	0	0	0
Empowerment	0	0	-0.4	0	0	0.4	0	0	0	0	0	0	0	0	0	0	0	0	0	0	0	0	0	0	0	0	0	0	0	0	0	0	0	0	0	0	0	0	0	0	0	0	0	0	0	0	0	0	0
Behavior change	0	0	-0.2	0	0	0.2	0	0	0	0	0	0	0	0	0	0	0	0	0	0	0	0	0	0	0	0	0	0	0	0	0	0	0	0	0	0	0	0	0	0	0	0	0	0	0	0	0	0	0
Culture	0	0	1	0	0	-0.7	0	0	0	0	0	0	0	0	0	0	0	0	0	0	0	0	0	0	0	0	0	0	0	0	0	0	0	0	0	0	0	0	0	0	0	0	0	0	0	0	0	0	0
Acasia pods	0	0.6	0	0.6	0.6	0.6	0	0.6	0.6	0	0.6	0	0	0	0	0	0	0	0	0	0	0	0	0	0	0	0	0	0	0	0	0	0	-0.4	0	0	0	0	0	0	0	0	0	0	0	0	0	0	0.6
Borehole	0	0.7	-0.7	0.65	0.6	0.65	0.85	0.8	0.6	0	0.6	0	0	0	0	0	0	0	0	0	0	0	0	0	0	0	0	0	0	0	0	0	0	-0.4	0	0	0	0	0	0	0	0	0	0	0	0	0	0	0.6
Baskets/mats	0	0.4	0	0.4	0.4	0.4	0	0.4	0.4	0	0.4	0	0	0	0	0	0	0	0	0	0	0	0	0	0	0	0	0	0	0	0	0	0	-0.4	0	0	0	0	0	0	0	0	0	0	0	0	0	0	0.4
Posts	0	0.4	0	0.4	0.4	0.4	0	0.4	0.4	0	0.4	0	0	0	0	0	0	0	0	0	0	0	0	0	0	0	0	0	0	0	0	0	0	-0.4	0	0	0	0	0	0	0	0	0	0	0	0	0	0	0.4
Government/NGO	0	0.7	0	0.7	0.7	0.7	0	0.7	0.7	0	0.7	0	0	0	0	0	0	0	0	0	0	0	0	0	0	0	0	0	0	0	0	0	0	-0.4	0	0	0	0	0	0	0	0	0	0	0	0	0	0	0.7
Mill	0	0	-0.4	0	0	0.4	0	0	0	0	0	0	0	0	0	0	0	0	0	0	0	0	0	0	0	0	0	0	0	0	0	0	0	0	0	0	0	0	0	0	0	0	0	0	0	0	0	0	0
Cash transfer	0	0	0	0	0	0.2	0	0	0.2	0	0.2	0	0	0	0	0	0	0	0	0	0	0	0	0	0	0	0	0	0	0	0	0	0	0	0	0	0	0	0	0	0	0	0	0	0	0	0	0	0.2
Store	0	0.8	0	0.5	0.4	0.4	0	0	0.5	0	0.4	0	0	0	0	0	0	0	0	0	0	0	0	0	0	0	0	0	0	0	0	0	0	0	0	0	0	0	0	0	0	0	0	0	0	0	0	0	0.5
Roads	0	0.8	0	0.8	0.7	0.4	0	0.8	0	0	0.7	0	0	0	0	0	0	0	-0.4	0	0	0	0	0	0	0	0	0	0	0	0	0	0	0	0	0	0	0	0	0	0	0	0	0	0	0	0	0	0
Dry season grazing	0.2	-0.8	0.1	0	0	-0.05	0.8	-0.8	0	0	0	0	0	0	0	0.9	0	0	0	0	0	0	0	0	0	0	0	0	0	0	0	0	0	0	0	0	0	0	0	0	0	0	0	0	0	0	0	0	0
Food relief	0	0	0	0.4	0.4	0.6	0	0	0.4	0	0.6	0	0	0	0	0	0	0	0	0	0	0	0	0	0	0	0	0	0	0	0	0	0	0	0	0	0	0	0	0	0	0	0	0	0	0	0	0	0
[truncated: 35 more columns]

## Sheet: Admin
	Social pressure	Reseeding	Bridewealth	Livestock raiding	Livestock health	Business	Resource extraction	Lokiriama peace accord	Sports for peace	Peace spoilers	Ateker chiefs forum	Peace building	Inter-marriages	Community peace dialogues	Social norms	Insecurity	Pasture resources	Ateker peace caravans	Mobility	Disarmament	Water infrastructure development	Guns	Water resources	Pasture production	Drought	Political support	Counter raids	Social status	Cultural festival	Common markets	Chief forum	Grazing agreements	Youth engagement	Peaceful disarmament	Latrines	Training/kits	Shop/trader	Government	Access to veterinary services	Cash transfer	Gardening	Agrovets	Women forums	Nutrition	Animal source foods	Human health	Wet season	Open defecation	Health education
Social pressure	0	0	0	0.2	0.2	0	0	0	0	0	0	0	0	0	0	0.2	0	0	0	0	0	0	0	0	0	0	0.2	0.2	0	0	0	0	0	0	0	0	0	0	0	0	0	0	0	0	0	0	0	0	0
Reseeding	0	0	0	0	0.2	0	0	0	0	0	0	0	0	0	0	-0.8	1	0	0	0	0	0	0	0	0	0	0	0	0	0	0	0	0	0	0	0	0	0	0	0	0	0	0	0	0	0	0	0	0
Bridewealth	0	0	0	0.7	0.7	0	0	0	0	0	0	0	0	0	0	0.7	0	0	0	0	0	0	0	0	0	0	0.7	0.6	0	0	0	0	0	0	0	0	0	0	0	0	0	0	0	0	0	0	0	0	0
Livestock raiding	0	0	0	0	0.7	0	0	0	0	0	0	0	0	0	0	0.7	0	0	0	0	0	0	0	0	0	0	0.7	0.6	0	0	0	0	0	0	0	0	0	0	0	0	0	0	0	0	0	0	0	0	0
Livestock health	0	0	0	0	0.4	0	0	0	0	0	0	0	0	0	0	0	0	0	0	0	0	0	0	0	0	0	0	0	0	0	0	0	0	0	0	0	0	0	0.4	0	0	0	0	0.75	0.8	0.75	0	0	0
Business	0	0	0	0.6	0.6	0	0	0	0	0	0	0	0	0	0	0.6	0	0	0	0	0	0	0	0	0	0	0.6	0.6	0	0	0	0	0	0	0	0	0	0	0	0	0	0	0	0	0	0	0	0	0
Resource extraction	0	0	0	0	0.4	0	0	0	0	0	0	0	0	0	0	0.4	0	0	0	0	0	0	0	0	0	0	0	0	0	0	0	0	0	0	0	0	0	0	0	0	0	0	0	0	0	0	0	0	0
Lokiriama peace accord	0	0	0	0	-0.6	0	0	0	0	0	0	0.6	0	0	0	-0.6	0	0	0	0	0	0	0	0	0	0	0	0	0	0	0	0	0	0	0	0	0	0	0	0	0	0	0	0	0	0	0	0	0
Sports for peace	0	0	0	0	-0.5	0	0	0	0	0	0	0.5	0	0	0	-0.5	0	0	0	0	0	0	0	0	0	0	0	0	0	0	0	0	0	0	0	0	0	0	0	0	0	0	0	0	0	0	0	0	0
Peace spoilers	0	0	0	0	0.4	0	0	0	0	0	0	-0.4	0	0	0	0.4	0	0	0	0	0	0	0	0	0	0	0	0	0	0	0	0	0	0	0	0	0	0	0	0	0	0	0	0	0	0	0	0	0
Ateker chiefs forum	0	0	0	0	-0.6	0	0	0	0	0	0	0.6	0	0	0	-0.6	0	0	0	0	0	0	0	0	0	0	0	0	0	0	0	0	0	0	0	0	0	0	0	0	0	0	0	0	0	0	0	0	0
Peace building	0	0	0	0	-0.8	0	0	0	0	0	0	0	0	0	0	-0.8	0	0	0	0	0	0	0	0	0	0	0	0	0	0	0	0	0	0	0	0	0	0	0	0	0	0	0	0	0	0	0	0	0
Inter-marriages	0	0	0	0	-0.2	0	0	0	0	0	0	0.2	0	0	0	-0.2	0	0	0	0	0	0	0	0	0	0	0	0	0	0	0	0	0	0	0	0	0	0	0	0	0	0	0	0	0	0	0	0	0
Community peace dialogues	0	0	0	0	-0.8	0	0	0	0	0	0	0.9	0	0	0	-0.8	0	0	0	0	0	0	0	0	0	0	0	0	0	0	0	0	0	0	0	0	0	0	0	0	0	0	0	0	0	0	0	0	0
Social norms	0	0	0	0	-0.4	0	0	0	0	0	0	0	0	0	0	-0.4	0	0	0	0	0	0	0	0	0	0	0	0	0	0	0	0	0	0	0	0	0	0	0	0	0	0	0	0	0	0	0	0	0
Insecurity	0	0	0	0	-0.6875	0	0	0	0	0	0	0	0	0	0	0	-0.65	0	0	0	0	0	-0.65	0	0	0	0	0	0	0	0	0	0	0	0	0	0	0	-0.7	0	0	0	0	-0.7	-0.75	-0.825	0	0	0
Pasture resources	0	0	0	0	0.2125	0	0	0	0	0	0	0	0	0	0	0.1	0	0	0	0	0	0	0	0	0	0	0	0	0	0	0	0	0	0	0	0	0	0	-0.3	0	0	0	0	0.8	0.35	0.25	0	0	0
Ateker peace caravans	0	0	0	0	-0.3	0	0	0	0	0	0	0.3	0	0	0	-0.3	0	0	0	0	0	0	0	0	0	0	0	0	0	0	0	0	0	0	0	0	0	0	0	0	0	0	0	0	0	0	0	0	0
Mobility	0	0	0	0	-0.025	0	0	0	0	0	0	0	0	0	0	0.5	0.4	0	0	0	0	0	0.35	0	0	0	0	0	0	0	0	0	0	0	0	0	0	0	-0.6	0	0	0	0	0.1	0.1	-0.05	0	0	0
Disarmament	0	0	0	0	-0.3	0	0	0	0	0	0	0	0	0	0	-0.3	0	0	0	0	0	-0.3	0	0	0	0	0	0	0	0	0	0	0	0	0	0	0	0	0	0	0	0	0	0	0	0	0	0	0
Water infrastructure development	0	0	0	0	0.2	0	0	0	0	0	0	0	0	0	0	-0.8	0	0	0	0	0	0	1	0	0	0	0	0	0	0	0	0	0	0	0	0	0	0	0	0	0	0	0	0	0	0	0	0	0
Guns	0	0	0	0	0.8	0	0	0	0	0	0	0	0	0	0	0.8	0	0	0	0	0	0	0	0	0	0	0	0	0	0	0	0	0	0	0	0	0	0	0	0	0	0	0	0	0	0	0	0	0
Water resources	0	0	0	0	0.275	0	0	0	0	0	0	0	0	0	0	0.1	0.6	0	0	0	0	0	0	0	0	0	0	0	0	0	0	0	0	0	0	0	0	0	-0.3	0	0	0	0	0.8	0.8	0.275	0	0	0
Pasture production	0	0	0	0	0.2	0	0	0	0	0	0	0	0	0	0	-0.8	1	0	0	0	0	0	0	0	0	0	0	0	0	0	0	0	0	0	0	0	0	0	0	0	0	0	0	0	0	0	0	0	0
Drought	0	0	0	0	-0.35	0	0	0	0	0	0	0	0	0	0	0.7	-0.7	0	0.6	0	0	0	-0.7	0	0	0	0	0	0	0	0	0	0	0	0	0	0	0	-0.5	0	0	0	0	0	0	-0.5	0	0	0
Political support	0	0	0	0	-0.8	0	0	0.9	0	0	0	0.8	0	0	0	-0.8	0	0	0	0	0	0	0	0	0	0	0	0	0	0	0	0	0	0	0	0	0	0	0	0	0	0	0	0	0	0	0	0	0
Counter raids	0	0	0	0	0.7	0	0	0	0	0	0	0	0	0	0	0.7	0	0	0	0	0	0	0	0	0	0	0	0	0	0	0	0	0	0	0	0	0	0	0	0	0	0	0	0	0	0	0	0	0
Social status	0	0	0	0	0	0	0	0	0	0	0	0	0	0	0	0	0	0	0	0	0	0	0	0	0	0	0	0	0	0	0	0	0	0	0	0	0	0	0	0	0	0	0	0	0	0	0	0	0
Cultural festival	0	0	0	0	0	0	0	0	0	0	0	0	0	0	0	0	0	0	0	0	0	0	0	0	0	0	0	0	0	0	0	0	0	0	0	0	0	0	0	0	0	0	0	0	0	0	0	0	0
Common markets	0	0	0	0	0.7	0	0	0	0	0	0	0	0	0	0	-0.9	0.7	0	0	0	0	0	0.7	0	0	0	0	0	0	0	0	0	0	0	0	0	0	0	0.4	0	0	0	0	0.7	0.7	0.7	0	0	0
Chief forum	0	0	0	0	0.7	0	0	0	0	0	0	0	0	0	0	-0.7	0.7	0	0	0	0	0	0.7	0	0	0	0	0	0	0	0	0	0	0	0	0	0	0	0.4	0	0	0	0	0.7	0.7	0.7	0	0	0
Grazing agreements	0	0	0	0	0.7	0	0	0	0	0	0	0	0	0	0	-0.7	0.7	0	0	0	0	0	0.7	0	0	0	0	0	0	0	0	0	0	0	0	0	0	0	0.4	0	0	0	0	0.7	0.7	0.7	0	0	0
Youth engagement	0	0	0	0	0.7	0	0	0	0	0	0	0	0	0	0	-0.8	0.7	0	0	0	0	0	0.7	0	0	0	0	0	0	0	0	0	0	0	0	0	0	0	0.4	0	0	0	0	0.7	0.7	0.7	0	0	0
Peaceful disarmament	0	0	0	0	0.7	0	0	0	0	0	0	0	0	0	0	-0.7	0.7	0	0	0	0	0	0.7	0	0	0	0	0	0	0	0	0	0	0	0	0	0	0	0.4	0	0	0	0	0.7	0.7	0.7	0	0	0
Latrines	0	0	0	0	0	0	0	0	0	0	0	0	0	0	0	0	0	0	0	0	0	0	0	0	0	0	0	0	0	0	0	0	0	0	0	0	0	0	0	0	0	0	0	0	0	0.63	0	-0.9	0
Training/kits	0	0	0	0	0.9	0	0	0	0	0	0	0	0	0	0	0	0	0	0	0	0	0	0	0	0	0	0	0	0	0	0	0	0	0	0	0	0	0	0.9	0	0	0	0	0.8	0.8	0.8	0	0	0
Shop/trader	0	0	0	0	0.7	0	0	0	0	0	0	0	0	0	0	0	0	0	0	0	0	0	0	0	0	0	0	0	0	0	0	0	0	0	0	0	0	0	0.7	0	0	0	0	0.7	0.7	0.7	0	0	0
Government	0	0	0	0	0.8	0	0	0	0	0	0	0	0	0	0	0	0	0	0	0	0	0	0	0	0	0	0	0	0	0	0	0	0	0	0	0	0	0	0.8	0	0	0	0	0.8	0.8	0.8	0	0	0
Access to veterinary services	0	0	0	0	0.9	0	0	0	0	0	0	0	0	0	0	0	0	0	0	0	0	0	0	0	0	0	0	0	0	0	0	0	0	0	0	0	0	0	0.4	0	0	0	0	0.75	0.8	0.65	0	0	0
Cash transfer	0	0	0	0	0	0	0	0	0	0	0	0	0	0	0	0	0	0	0	0	0	0	0	0	0	0	0	0	0	0	0	0	0	0	0	0	0	0	0	0	0	0	0	0.8	0	0.8	0	0	0
Gardening	0	0	0	0	0	0	0	0	0	0	0	0	0	0	0	0	0	0	0	0	0	0	0	0	0	0	0	0	0	0	0	0	0	0	0	0	0	0	0	0	0	0	0	0.4	0	0.4	0	0	0
Agrovets	0	0	0	0	0.4	0	0	0	0	0	0	0	0	0	0	0	0	0	0	0	0	0	0	0	0	0	0	0	0	0	0	0	0	0	0	0	0	0	0.4	0	0	0	0	0.4	0.4	0.4	0	0	0
Women forums	0	0	0	0	0.7	0	0	0	0	0	0	0	0	0	0	-0.7	0.7	0	0	0	0	0	0.7	0	0	0	0	0	0	0	0	0	0	0	0	0	0	0	0.4	0	0	0	0	0.7	0.7	0.7	0	0	0
Nutrition	0	0	0	0	0	0	0	0	0	0	0	0	0	0	0	0	0	0	0	0	0	0	0	0	0	0	0	0	0	0	0	0	0	0	0	0	0	0	0	0	0	0	0	0	0	0.9	0	0	0
Animal source foods	0	0	0	0	0	0	0	0	0	0	0	0	0	0	0	0	0	0	0	0	0	0	0	0	0	0	0	0	0	0	0	0	0	0	0	0	0	0	0	0	0	0	0	0.8	0	0.8	0	0	0
Human health	0	0	0	0	0	0	0	0	0	0	0	0	0	0	0	0	0	0	0	0	0	0	0	0	0	0	0	0	0	0	0	0	0	0	0	0	0	0	0	0	0	0	0	0	0	0	0	0	0
Wet season	0	0	0	0	0.025	0	0	0	0	0	0	0	0	0	0	0.425	0.75	0	-0.6	0	0	0	0.75	0	0	0	0	0	0	0	0	0	0	0	0	0	0	0	-0.25	0	0	0	0	0	0	-0.0525	0	0	0
Open defecation	0	0	0	0	0	0	0	0	0	0	0	0	0	0	0	0	0	0	0	0	0	0	0	0	0	0	0	0	0	0	0	0	0	0	0	0	0	0	0	0	0	0	0	0	0	-0.63	0	0	0
Health education	0	0	0	0	0	0	0	0	0	0	0	0	0	0	0	0	0	0	0	0	0	0	0	0	0	0	0	0	0	0	0	0	0	0	0.4	0	0	0	0	0	0	0	0	0	0	0.6	0	-0.4	0
Water infrastructure	0	0	0	0	0.5	0	0	0	0	0	0	0	0	0	0	0	0.5	0	0	0	0	0	0.5	0	0	0	0	0	0	0	0	0	0	0	0	0	0	0	0	0	0	0	0	0	0	0.565	0	0	0
Dry season	0	0	0	0	-0.25	0	0	0	0	0	0	0	0	0	0	0.7	-0.25	0	0.775	0	0	0	-0.175	0	0	0	0	0	0	0	0	0	0	0	0	0	0	0	-0.5	0	0	0	0	-0.25	-0.1	-0.225	0	0	0
WASH	0	0	0	0	0	0	0	0	0	0	0	0	0	0	0	0	0	0	0	0	0	0	0	0	0	0	0	0	0	0	0	0	0	0	0	0	0	0	0	0	0	0	0	0	0	0.63	0	0	0
Zoonotic disease	0	0	0	0	-0.6	0	0	0	0	0	0	0	0	0	0	0	0	0	0	0	0	0	0	0	0	0	0	0	0	0	0	0	0	0	0	0	0	0	-0.4	0	0	0	0	-0.6	-0.6	-0.6	0	0	0
Crop agriculture	0	0	0	0	0	0	0	0	0	0	0	0	0	0	0	0	0	0	0	0	0	0	0	0	0	0	0	0	0	0	0	0	0	0	0	0	0	0	0	0	0	0	0	0.5	0	0.5	0	0	0
Income	0	0	0	0	0.4	0	0	0	0	0	0	0	0	0	0	0	0	0	0	0	0	0	0	0	0	0	0	0	0	0	0	0	0	0	0	0	0	0	0.4	0	0	0	0	0.4	0.4	0.4	0	0	0
Consuming dead/sick animals	0	0	0	0	-0.4	0	0	0	0	0	0	0	0	0	0	0	0	0	0	0	0	0	0	0	0	0	0	0	0	0	0	0	0	0	0	0	0	0	-0.4	0	0	0	0	-0.4	-0.4	-0.4	0	0	0
Frequency	0	0	0	0	0.7	0	0	0	0	0	0	0	0	0	0	0	0	0	0	0	0	0	0	0	0	0	0	0	0	0	0	0	0	0	0	0	0	0	1	0	0	0	0	0	0	0.4	0	0	0
Access to health services	0	0	0	0	0	0	0	0	0	0	0	0	0	0	0	0	0	0	0	0	0	0	0	0	0	0	0	0	0	0	0	0	0	0	0	0	0	0	0	0	0	0	0	0	0	1	0	0	0
Traditional medicine	0	0	0	0	0	0	0	0	0	0	0	0	0	0	0	0	0	0	0	0	0	0	0	0	0	0	0	0	0	0	0	0	0	0	0	0	0	0	0	0	0	0	0	0	0	-0.4	0	0	0
Distance to road	0	0	0	0	-0.5	0	0	0	0	0	0	0	0	0	0	0	0	0	0	0	0	0	0	0	0	0	0	0	0	0	0	0	0	0	0	0	0	0	-0.5	0	0	0	0	0	0	-0.5	0	0	0
Fire	0	0	0	0	-0.5	0	0	0	0	0	0	0	0	0	0	0.4	-0.6	0	0.4	0	0	0	0	0	0.4	0	0	0	0	0	0	0	0	0	0	0	0	0	-0.4	0	0	0	0	0	0	0	0	0	0
Cutting trees	0	0	0	0	-0.5	0	0	0	0	0	0	0	0	0	0	0.6	-0.4	0	0.6	0	0	0	-0.5	0	0.9	0	0	0	0	0	0	0	0	0	0	0	0	0	-0.5	0	0	0	0	0	0	-0.5	0	0	0
Security forces	0	0	0	0	0.6	0	0	0	0	0	0	0	0	0	0	-0.6	0.6	0	0	0	0	0	0.6	0	0	0	0	0	0	0	0	0	0	0	0	0	0	0	0	0	0	0	0	0	0	0.6	0	0	0
Referral	0	0	0	0	0	0	0	0	0	0	0	0	0	0	0	0	0	0	0	0	0	0	0	0	0	0	0	0	0	0	0	0	0	0	0	0	0	0	0	0	0	0	0	0	0	0.6	0	0	0
Mobilize	0	0	0	0	0	0	0	0	0	0	0	0	0	0	0	0	0	0	0	0	0	0	0	0	0	0	0	0	0	0	0	0	0	0	0	0	0	0	0	0	0	0	0	0	0	0.4	0	0	0
Water quality	0	0	0	0	0	0	0	0	0	0	0	0	0	0	0	0	0	0	0	0	0	0	0	0	0	0	0	0	0	0	0	0	0	0	0	0	0	0	0	0	0	0	0	0	0	0.65	0	0	0
Prosopis	0	0	0	0	0.1	0	0	0	0	0	0	0	0	0	0	-0.8	-0.8	0	0	0	0	0	-0.6	0	0	0	0	0	0	0	0	0	0	0	0	0	0	0	0.8	0	0	0	0	0	0.1	0.1	0	0	0
Climate Change	0	0	0	0	0	0	0	0	0	0	0	0	0	0	0	-0.8	-0.8	0	0	0	0	0	-0.8	0	0	0	0	0	0	0	0	0	0	0	0	0	0	0	0.8	0	0	0	0	0	0	0.1	-0.8	0	0
Infrastructure	0	0	0	0	1	0	0	0	0	0	0	0	0	0	0	0	0	0	0	0	0	0	0	0	0	0	0	0	0	0	0	0	0	0	0	0	0	0	1	0	0	0	0	0.7	0.8	1	0	0	0
Kirmormor	0	0	0	0	1	0	0	0	0	0	0	0	0	0	0	0	0	0	0	0	0	0	0	0	0	0	0	0	0	0	0	0	0	0	0	0	0	0	1	0	0	0	0	0.7	0.8	1	0	0	0
Human resources	0	0	0	0	0	0	0	0	0	0	0	0	0	0	0	0	0	0	0	0	0	0	0	0	0	0	0	0	0	0	0	0	0	0	0	0	0	0	0	0	0	0	0	0	0	0.6	0	0	0
Foodstuffs	0	0	0	0	0	0	0	0	0	0	0	0	0	0	0	0	0	0	0	0	0	0	0	0	0	0	0	0	0	0	0	0	0	0	0	0	0	0	0	0	0	0	0	0	0	0	0	0	0
[truncated: 23 more columns]
